# Supplementary material for: 2,2′-[1,1′-(Heptane-1,7-diyldioxy­dinitrilo)diethyl­idyne]di-1-naphthol
Source: Acta Crystallogr Sect E Struct Rep Online. 2009 Jun 20;65(Pt 7):o1627. doi: 10.1107/S1600536809022727 (PMC2969467; doi:10.1107/S1600536809022727)
Supplement: Supplementary file 2 [file e-65-o1627-Isup2.hkl]

# 
# h,k,l, Fc-squared, Fo-squared, sigma(Fo-squared) and status flag 
# 
data_I
_shelx_title ' 081210f in Cc' 
_shelx_refln_list_code          4 
_shelx_F_calc_maximum      479.84 
_exptl_crystal_F_000      1064.00 
_reflns_d_resolution_high  0.8407 
 
loop_ 
 _symmetry_equiv_pos_as_xyz 
 'x, y, z' 
 'x, -y, z+1/2' 
 'x+1/2, y+1/2, z' 
 'x+1/2, -y+1/2, z+1/2' 
 
_cell_length_a    11.1670 
_cell_length_b    30.9923 
_cell_length_c     8.0562 
_cell_angle_alpha  90.000 
_cell_angle_beta  106.999 
_cell_angle_gamma  90.000 
 
_shelx_F_squared_multiplier     1.000 
 
loop_ 
 _refln_index_h 
 _refln_index_k 
 _refln_index_l 
 _refln_F_squared_calc 
 _refln_F_squared_meas 
 _refln_F_squared_sigma 
 _refln_observed_status 
   2   0   0    28945.80    28250.46    654.32 o 
   4   0   0     1693.71     1653.21     46.64 o 
   6   0   0     1171.25     1191.09     53.88 o 
   8   0   0       67.44       59.37     14.43 o 
  10   0   0      521.43      539.60     49.19 o 
   1   1   0     1691.69     1618.58     28.89 o 
   3   1   0     1621.60     1554.58     29.94 o 
   5   1   0      928.57      912.05     22.01 o 
   7   1   0      207.31      230.96     14.31 o 
   9   1   0      108.53      121.56     13.33 o 
  11   1   0        4.16      -16.86     11.24 o 
   2   2   0    33394.91    32338.87    528.93 o 
   4   2   0     1547.16     1485.40     30.21 o 
   6   2   0      723.97      745.85     20.39 o 
   8   2   0       15.42        7.13      8.10 o 
  10   2   0        4.81      -14.38      9.59 o 
  12   2   0       13.08       17.92     25.09 o 
   1   3   0      636.75      604.61     14.81 o 
   3   3   0       77.44       72.05      6.40 o 
   5   3   0     2575.26     2666.71     51.09 o 
   7   3   0       72.72       80.19     10.47 o 
   9   3   0        5.83        0.06      9.21 o 
  11   3   0       46.30       26.91     18.28 o 
   0   4   0    29981.67    26243.64    733.65 o 
   2   4   0     6677.22     6516.87    119.98 o 
   4   4   0     1581.17     1522.79     30.99 o 
   6   4   0      413.36      412.28     14.28 o 
   8   4   0      169.22      156.10     13.55 o 
  10   4   0       48.56       31.11     12.42 o 
  12   4   0       51.95       38.35     22.06 o 
   1   5   0    10332.19    10270.62    205.38 o 
   3   5   0       89.88       90.48      7.30 o 
   5   5   0      352.82      325.99     13.72 o 
   7   5   0      613.65      529.35     17.61 o 
   9   5   0      119.05      148.52     15.17 o 
  11   5   0        2.17       -8.21     16.58 o 
   0   6   0      221.03      181.59     10.50 o 
   2   6   0      309.48      286.91     11.48 o 
   4   6   0     1772.60     1660.44     36.66 o 
   6   6   0     1357.46     1382.07     34.26 o 
   8   6   0       16.37       26.67     10.21 o 
  10   6   0      125.29      135.72     22.92 o 
  12   6   0        4.07       19.97     28.75 o 
   1   7   0     3928.36     4011.69     83.96 o 
   3   7   0     1592.18     1499.20     36.81 o 
   5   7   0     1008.84      993.19     25.99 o 
   7   7   0      449.36      424.04     17.14 o 
   9   7   0      313.75      376.76     26.24 o 
  11   7   0       83.27       95.68     22.36 o 
   0   8   0     2516.11     2565.26     78.99 o 
   2   8   0      481.24      436.86     14.61 o 
   4   8   0      474.42      453.37     13.48 o 
   6   8   0      443.72      438.05     16.48 o 
   8   8   0      586.16      533.12     20.55 o 
  10   8   0      168.72      234.85     28.20 o 
  12   8   0       79.29      111.84     32.54 o 
   1   9   0      775.97      768.90     21.18 o 
   3   9   0      480.92      534.74     20.83 o 
   5   9   0      522.19      493.91     15.15 o 
   7   9   0      329.54      332.89     23.93 o 
   9   9   0      860.98      857.52     38.90 o 
  11   9   0       21.58       29.04     25.70 o 
   0  10   0     2797.69     2827.68     88.46 o 
   2  10   0       64.72       73.06      8.39 o 
   4  10   0     1572.50     1592.87     40.81 o 
   6  10   0      120.36      130.59     15.73 o 
   8  10   0      266.74      260.01     21.66 o 
  10  10   0      309.90      365.56     42.38 o 
  12  10   0       19.65       15.54     40.64 o 
   1  11   0     1683.11     1741.54     41.82 o 
   3  11   0    11058.64    11194.71    228.83 o 
   5  11   0      401.44      408.88     15.28 o 
   7  11   0      293.37      263.47     18.46 o 
   9  11   0      229.18      308.89     61.35 o 
  11  11   0       66.00       84.66     30.67 o 
   0  12   0      624.76      689.04     29.95 o 
   2  12   0     1285.15     1216.53     35.64 o 
   4  12   0      147.38      161.61     20.53 o 
   6  12   0      147.06      151.77     13.39 o 
   8  12   0      204.85      172.18     27.89 o 
  10  12   0       48.56       12.39     22.26 o 
  12  12   0       13.72       14.39     26.56 o 
   1  13   0      419.48      440.02     16.65 o 
   3  13   0      585.00      582.05     20.47 o 
   5  13   0      145.59      174.90     21.78 o 
   7  13   0       99.84       97.55     19.27 o 
   9  13   0       49.54       68.70     25.11 o 
  11  13   0       11.77       -8.04     22.38 o 
   0  14   0      338.09      358.43     21.58 o 
   2  14   0     2397.25     2491.85     65.62 o 
   4  14   0      892.97      862.20     27.47 o 
   6  14   0      309.65      315.57     24.55 o 
   8  14   0       36.04       21.72     19.90 o 
  10  14   0       27.02       34.10     23.70 o 
   1  15   0     9769.89    10951.09    225.78 o 
   3  15   0     4001.38     4429.17    124.25 o 
   5  15   0      157.83      156.39     24.29 o 
   7  15   0      734.59      613.41     50.28 o 
   9  15   0       55.65       18.67     35.82 o 
  11  15   0       35.68       27.99     27.17 o 
   0  16   0       99.94       97.39     20.81 o 
   2  16   0      937.01      954.91     29.38 o 
   4  16   0     1188.06     1209.87     39.59 o 
   6  16   0      396.30      443.10     26.07 o 
   8  16   0      590.00      606.77     40.27 o 
  10  16   0       29.50       32.45     32.10 o 
   1  17   0     1180.55     1375.32     38.40 o 
   3  17   0       13.75        1.52      7.73 o 
   5  17   0      375.00      407.63     34.47 o 
   7  17   0      761.99      798.90     45.24 o 
   9  17   0       78.55       92.57     28.35 o 
  11  17   0        5.89       20.96     26.79 o 
   0  18   0     1496.82     1650.77     63.58 o 
   2  18   0      921.80      946.49     30.26 o 
   4  18   0      141.89      161.56     15.90 o 
   6  18   0      604.08      592.23     36.84 o 
   8  18   0      113.18       75.17     24.55 o 
  10  18   0       24.43        8.70     23.70 o 
   1  19   0       51.55       47.14     10.85 o 
   3  19   0       52.76       32.64     15.15 o 
   5  19   0       16.67        7.32     12.47 o 
   7  19   0       75.83       85.14     24.16 o 
   9  19   0       31.55        8.68     22.86 o 
   0  20   0     1021.59     1136.43     50.47 o 
   2  20   0        6.49        4.39      8.49 o 
   4  20   0       69.08       39.34     11.83 o 
   6  20   0       71.27       69.13     22.62 o 
   8  20   0       79.66       93.27     26.10 o 
  10  20   0       23.37       25.49     26.48 o 
   1  21   0      764.85      723.87     27.09 o 
   3  21   0      103.86      120.80     15.27 o 
   5  21   0      506.05      529.89     35.45 o 
   7  21   0      218.99      232.76     34.51 o 
   9  21   0       39.86       -3.90     21.90 o 
   0  22   0       26.83       32.47     16.61 o 
   2  22   0      205.90      229.40     19.79 o 
   4  22   0      686.87      677.74     32.80 o 
   6  22   0      427.94      421.81     41.24 o 
   8  22   0      189.48      138.54     42.29 o 
  10  22   0       18.65       20.15     26.75 o 
   1  23   0      318.25      349.28     20.98 o 
   3  23   0      468.03      530.04     28.56 o 
   5  23   0      142.80      186.09     30.47 o 
   7  23   0       92.88       48.26     22.86 o 
   9  23   0        4.76        9.56     23.98 o 
   0  24   0       31.82       21.89     17.49 o 
   2  24   0      314.90      372.04     42.44 o 
   4  24   0      314.85      446.74     43.25 o 
   6  24   0       73.67       80.33     25.79 o 
   8  24   0       35.32       30.38     24.00 o 
   1  25   0     1841.90     1865.91     54.57 o 
   3  25   0      624.59      637.54     38.28 o 
   5  25   0      224.86      241.86     35.36 o 
   7  25   0       62.44       54.05     25.93 o 
   9  25   0       22.24       20.36     25.39 o 
   0  26   0     1058.03     1039.62     53.59 o 
   2  26   0     1131.05     1092.63     38.67 o 
   4  26   0      469.25      426.58     54.66 o 
   6  26   0      274.73      321.23     40.98 o 
   8  26   0       35.67       34.48     25.98 o 
   1  27   0      215.36      184.15     26.47 o 
   3  27   0      274.00      380.58     43.17 o 
   5  27   0      172.23      208.36     67.15 o 
   7  27   0       76.59       70.01     28.57 o 
   0  28   0       36.33       17.11     24.65 o 
   2  28   0      162.77      122.36     27.91 o 
   4  28   0      100.72       77.20     50.94 o 
   6  28   0      194.19      269.27     42.63 o 
   8  28   0       18.84      -16.16     26.47 o 
   1  29   0        9.45      -15.68     13.52 o 
   3  29   0      199.26      200.07     35.11 o 
   5  29   0      216.20      315.30     43.29 o 
   7  29   0      139.99      122.26     34.78 o 
   0  30   0       16.27       18.82     21.72 o 
   2  30   0       51.11       55.95     24.69 o 
   4  30   0       66.29       23.11     24.07 o 
   6  30   0       87.12      197.36     62.22 o 
   1  31   0       13.13       19.54     19.64 o 
   3  31   0       85.51       61.23     27.29 o 
   5  31   0      132.95      112.80     32.82 o 
   0  32   0       39.26      -17.75     44.26 o 
   2  32   0       56.20       38.73     26.31 o 
   4  32   0       13.18       -0.36     23.75 o 
   6  32   0       77.66       73.51     45.68 o 
   1  33   0       11.93      -23.98     42.40 o 
   3  33   0       11.78       -3.79     23.64 o 
   5  33   0       16.14      -11.93     23.75 o 
   0  34   0        0.19       76.90     51.93 o 
   2  34   0        4.34        3.79     28.46 o 
   4  34   0        4.36        2.83     26.85 o 
   1  35   0        6.69       44.26     46.01 o 
   3  35   0        6.72        8.23     28.67 o 
   2  36   0        2.36       -9.30     27.84 o 
 -13   1   1       16.60      -23.44     28.92 o 
 -11   1   1       10.49       19.89     15.97 o 
  -9   1   1      247.73      276.77     17.93 o 
  -7   1   1      954.24      975.10     24.91 o 
  -5   1   1      293.48      284.95     10.27 o 
  -3   1   1      503.47      508.73     12.04 o 
  -1   1   1      825.11      873.44     23.27 o 
   1   1   1    11804.46    11697.14    459.01 o 
   3   1   1     7429.62     7272.24    136.27 o 
   5   1   1      637.22      593.32     17.28 o 
   7   1   1        2.85       -4.35      6.74 o 
   9   1   1       43.16       45.47     12.00 o 
  11   1   1       19.09        5.56     17.66 o 
 -12   2   1       29.10        5.18     19.71 o 
 -10   2   1      228.91      227.07     18.97 o 
  -8   2   1      580.96      558.49     18.66 o 
  -6   2   1      102.11      111.85      9.69 o 
  -4   2   1     7049.95     7136.03    121.36 o 
  -2   2   1     5790.84     6106.04    125.75 o 
   0   2   1      504.18      490.27     15.56 o 
   2   2   1    79632.73    74292.10   1415.28 o 
   4   2   1     1502.56     1657.72     37.91 o 
   6   2   1      128.15      130.23     11.12 o 
   8   2   1       54.66       67.28     11.59 o 
  10   2   1       45.82       28.11     15.99 o 
  12   2   1       20.95        9.24     27.30 o 
 -11   3   1      117.34      142.24     19.44 o 
  -9   3   1      145.50      154.77     18.00 o 
  -7   3   1      771.46      762.44     21.17 o 
  -5   3   1      526.72      523.78     14.62 o 
  -3   3   1     1644.96     1592.06     29.95 o 
  -1   3   1     2839.72     2826.51     70.23 o 
   1   3   1     8435.78     8718.03    202.65 o 
   3   3   1     3069.03     3155.20     61.75 o 
   5   3   1     1179.38     1196.21     30.90 o 
   7   3   1      225.73      237.12     14.54 o 
   9   3   1       50.49       34.14     15.45 o 
  11   3   1      117.53      178.88     29.11 o 
 -12   4   1       76.58       15.34     31.11 o 
 -10   4   1      281.67      334.64     25.97 o 
  -8   4   1      112.33      110.98     11.94 o 
  -6   4   1      895.48      962.45     23.43 o 
  -4   4   1     7068.22     6899.66    117.77 o 
  -2   4   1     2613.19     2652.74     67.27 o 
   0   4   1     6262.27     6094.65    124.25 o 
   2   4   1    30901.98    30001.85    598.15 o 
   4   4   1     2223.56     2254.23     53.87 o 
   6   4   1      474.69      464.66     19.40 o 
   8   4   1      212.58      231.99     31.59 o 
  10   4   1      154.74      147.78     47.95 o 
  12   4   1       50.01       18.96     29.34 o 
 -11   5   1       28.81       37.64     16.26 o 
  -9   5   1       11.73        2.65     10.08 o 
  -7   5   1      168.12      159.86     12.24 o 
  -5   5   1      184.61      181.79      9.91 o 
  -3   5   1      702.27      712.64     22.27 o 
  -1   5   1      700.44      664.77     14.93 o 
   1   5   1      648.51      636.61     21.06 o 
   3   5   1    12042.11    12220.76    218.33 o 
   5   5   1     1200.92     1137.72     32.58 o 
   7   5   1      200.85      207.71     18.23 o 
   9   5   1      227.01      231.90     27.29 o 
  11   5   1       51.65       25.58     23.09 o 
 -12   6   1       85.55      100.87     24.78 o 
 -10   6   1       48.84       45.87     15.14 o 
  -8   6   1       24.07       14.53      8.42 o 
  -6   6   1       65.07       74.36      8.48 o 
  -4   6   1       41.71       48.59      6.67 o 
  -2   6   1     2219.44     2156.25     47.67 o 
   0   6   1      714.76      680.17     15.97 o 
   2   6   1     5854.66     6134.23    147.17 o 
   4   6   1     2324.97     2262.31     47.79 o 
   6   6   1       62.69       61.27     10.98 o 
   8   6   1       74.54       87.84     19.46 o 
  10   6   1       88.12       63.86     22.30 o 
  12   6   1       52.22       55.67     32.74 o 
 -11   7   1      140.04      148.13     24.52 o 
  -9   7   1      355.07      428.74     27.27 o 
  -7   7   1      403.72      367.28     15.43 o 
  -5   7   1       47.11       48.51     10.28 o 
  -3   7   1        4.69       -0.64      5.56 o 
  -1   7   1     3851.61     3811.72     71.77 o 
   1   7   1      495.17      526.15     19.11 o 
   3   7   1     1662.96     1664.77     40.36 o 
   5   7   1     2730.92     2656.29     63.42 o 
   7   7   1      739.26      694.54     25.82 o 
   9   7   1      172.45      176.74     26.07 o 
  11   7   1       30.14       35.67     27.56 o 
 -12   8   1       37.56       59.29     23.57 o 
 -10   8   1      540.02      508.64     31.42 o 
  -8   8   1      295.73      321.78     19.59 o 
  -6   8   1      547.29      540.81     18.23 o 
  -4   8   1      399.12      392.18     14.61 o 
  -2   8   1      994.58      972.61     21.68 o 
   0   8   1     4185.20     3995.15     84.91 o 
   2   8   1     1577.42     1482.64     54.07 o 
   4   8   1     2557.57     2571.66     53.33 o 
   6   8   1      293.08      294.05     28.37 o 
   8   8   1      816.09      724.51     35.63 o 
  10   8   1        6.57      -23.93     18.14 o 
 -11   9   1       11.60       16.15     17.92 o 
  -9   9   1      117.44      139.54     18.06 o 
  -7   9   1      514.02      476.52     18.21 o 
  -5   9   1     1048.47     1052.53     27.10 o 
  -3   9   1     2326.92     2326.93     47.07 o 
  -1   9   1      496.63      497.94     17.66 o 
   1   9   1     1162.09     1155.38     30.32 o 
   3   9   1      911.89      893.57     25.23 o 
   5   9   1     1583.95     1610.20     38.04 o 
   7   9   1      725.98      685.41     32.79 o 
   9   9   1      151.51      170.54     25.96 o 
  11   9   1       10.46      -30.39     23.82 o 
 -12  10   1       21.16       12.39     21.27 o 
 -10  10   1      474.67      540.27     39.07 o 
  -8  10   1        0.63      -11.72      9.46 o 
  -6  10   1      754.55      730.41     22.34 o 
  -4  10   1     2501.59     2495.73     69.19 o 
  -2  10   1      134.57      150.67      9.17 o 
   0  10   1      582.54      581.07     22.83 o 
   2  10   1     1598.27     1667.02     48.05 o 
   4  10   1      286.27      319.34     25.59 o 
   6  10   1       60.31       41.51     10.31 o 
   8  10   1      475.86      561.09     55.92 o 
  10  10   1       47.62       32.04     23.82 o 
 -11  11   1      214.35      219.35     32.85 o 
  -9  11   1      102.39       89.96     16.22 o 
  -7  11   1      118.69      122.09     12.74 o 
  -5  11   1      736.56      680.23     19.50 o 
  -3  11   1       81.64       81.96      8.41 o 
  -1  11   1       57.21       58.29      8.26 o 
   1  11   1      978.34      942.35     26.85 o 
   3  11   1     4618.34     4864.02    105.52 o 
   5  11   1     1329.92     1327.49     33.32 o 
   7  11   1       46.19       19.01     14.56 o 
   9  11   1      191.70      172.85     29.53 o 
  11  11   1       24.82       36.16     27.23 o 
 -12  12   1       35.40       30.24     22.56 o 
 -10  12   1       29.44       -6.01     16.66 o 
  -8  12   1      153.78      161.25     18.47 o 
  -6  12   1     1219.47     1219.56     32.18 o 
  -4  12   1     1631.92     1681.78     37.61 o 
  -2  12   1     3835.71     4092.28     79.65 o 
   0  12   1     1622.77     1627.51     40.33 o 
   2  12   1     2305.83     2266.35     55.05 o 
   4  12   1      517.14      525.87     18.84 o 
   6  12   1       77.51       58.45     12.35 o 
   8  12   1       12.22        3.80     14.94 o 
  10  12   1        2.08      -27.40     18.27 o 
 -11  13   1      104.05      148.47     47.85 o 
  -9  13   1       25.54       32.14     17.96 o 
  -7  13   1      110.99       86.10     14.31 o 
  -5  13   1      328.44      293.75     13.75 o 
  -3  13   1     1332.98     1445.73     33.19 o 
  -1  13   1      455.07      474.00     18.44 o 
   1  13   1      788.82      759.55     23.96 o 
   3  13   1     1900.44     1873.29     55.83 o 
   5  13   1      407.25      408.08     37.46 o 
   7  13   1      153.79      130.31     35.52 o 
   9  13   1       50.17       32.87     23.00 o 
  11  13   1        6.94       -4.76     43.49 o 
 -12  14   1       37.42       -2.57     26.18 o 
 -10  14   1      220.75      250.84     29.75 o 
  -8  14   1       80.37       87.98     18.44 o 
  -6  14   1     1251.71     1274.14     37.91 o 
  -4  14   1      435.26      423.67     14.88 o 
  -2  14   1     4178.87     4794.87    103.90 o 
   0  14   1     8125.68     8981.36    186.57 o 
   2  14   1      973.13      975.33     29.63 o 
   4  14   1     2606.13     2476.79     62.71 o 
   6  14   1      118.09      134.27     19.67 o 
   8  14   1       62.78       67.82     19.17 o 
  10  14   1        4.38      -24.58     20.63 o 
 -11  15   1       49.43       46.26     24.80 o 
  -9  15   1      118.50      116.49     22.46 o 
  -7  15   1      163.45      168.25     18.29 o 
  -5  15   1      131.03      141.05     25.20 o 
  -3  15   1      938.08     1123.18     38.33 o 
  -1  15   1      112.34      112.19     11.95 o 
   1  15   1     1153.05     1224.85     34.64 o 
   3  15   1       63.95       41.31      9.96 o 
   5  15   1       44.06       34.46     20.88 o 
   7  15   1      235.28      286.87     24.81 o 
   9  15   1       17.22       10.59     22.79 o 
  11  15   1       76.08       92.68     33.67 o 
 -10  16   1      185.21      145.64     30.89 o 
  -8  16   1      677.64      677.41     53.85 o 
  -6  16   1      307.97      405.05     29.88 o 
  -4  16   1      511.14      476.41     24.63 o 
  -2  16   1      497.40      497.07     18.83 o 
   0  16   1     1007.36     1132.79     33.19 o 
   2  16   1     1810.17     1734.38     46.16 o 
   4  16   1       78.56       50.12     18.75 o 
   6  16   1      443.93      455.84     35.55 o 
   8  16   1      107.55      143.47     29.35 o 
  10  16   1        7.68        6.42     24.83 o 
 -11  17   1       26.55       19.93     26.56 o 
  -9  17   1      348.38      472.54     47.05 o 
  -7  17   1      597.10      604.88     38.48 o 
  -5  17   1      507.94      430.30     29.80 o 
  -3  17   1      432.03      432.84     17.82 o 
  -1  17   1      326.06      345.38     16.86 o 
   1  17   1     1646.95     1648.48     44.40 o 
   3  17   1     1578.75     1513.48     50.16 o 
   5  17   1     1130.13     1125.91     37.53 o 
   7  17   1      401.29      416.14     29.57 o 
   9  17   1       46.48        4.64     23.15 o 
 -10  18   1       14.00       -8.04     21.61 o 
  -8  18   1      559.58      559.74     39.19 o 
  -6  18   1      700.17      721.33     41.48 o 
  -4  18   1      413.67      426.14     24.46 o 
  -2  18   1       54.42       62.14     10.93 o 
   0  18   1       96.98      116.19     13.14 o 
   2  18   1      507.99      476.59     20.66 o 
   4  18   1      717.75      680.69     26.94 o 
   6  18   1     1422.30     1402.69     52.54 o 
   8  18   1       11.48       -9.64     18.04 o 
  10  18   1       15.22       31.66     27.56 o 
 -11  19   1       13.38       29.17     28.08 o 
  -9  19   1       32.68       34.83     23.62 o 
  -7  19   1      605.51      590.97     39.27 o 
  -5  19   1      333.95      319.81     34.10 o 
  -3  19   1      751.76      733.02     25.52 o 
  -1  19   1      231.22      259.10     21.12 o 
   1  19   1     2264.33     2278.30     58.60 o 
   3  19   1      338.19      358.18     23.46 o 
   5  19   1      492.71      477.28     31.91 o 
   7  19   1        7.15      -22.13     17.31 o 
   9  19   1       48.72       45.10     25.41 o 
 -10  20   1       10.82       -9.41     22.10 o 
  -8  20   1       23.33       15.63     19.32 o 
  -6  20   1      173.52      147.21     27.67 o 
  -4  20   1       77.87       57.68     20.42 o 
  -2  20   1       59.23       54.38     11.46 o 
   0  20   1      408.45      406.96     29.16 o 
   2  20   1      236.92      261.47     24.28 o 
   4  20   1      101.09       97.49     15.24 o 
   6  20   1       47.97       24.30     15.78 o 
   8  20   1       23.65       -5.95     21.03 o 
  10  20   1       41.16       35.89     30.40 o 
  -9  21   1       55.96       60.81     27.39 o 
  -7  21   1       33.41       18.72     22.35 o 
  -5  21   1       14.47       12.06     23.66 o 
  -3  21   1      228.38      211.12     26.32 o 
  -1  21   1       98.86       93.80     14.22 o 
   1  21   1       46.52       32.95     10.71 o 
   3  21   1       38.59       42.74     13.12 o 
   5  21   1       33.89        6.29     14.58 o 
   7  21   1       59.27       56.35     25.36 o 
   9  21   1        8.14      -32.59     21.72 o 
 -10  22   1        8.91       16.54     26.58 o 
  -8  22   1       46.80        0.82     20.71 o 
  -6  22   1      217.99      297.29     37.31 o 
  -4  22   1       27.44       28.94     21.36 o 
  -2  22   1       83.14       94.44     14.11 o 
   0  22   1      417.64      433.41     37.60 o 
   2  22   1      490.30      509.99     23.45 o 
   4  22   1      536.94      516.69     25.86 o 
   6  22   1      339.27      341.37     39.41 o 
   8  22   1       59.83       73.52     28.19 o 
  -9  23   1       12.02      -17.28     22.46 o 
  -7  23   1      108.26       59.91     26.57 o 
  -5  23   1       64.28       81.01     24.86 o 
  -3  23   1      486.27      393.86     38.34 o 
  -1  23   1      242.18      292.41     23.53 o 
   1  23   1      312.75      356.55     23.99 o 
   3  23   1      805.48      792.54     30.87 o 
   5  23   1       77.07       52.02     19.04 o 
   7  23   1       11.71      -19.12     19.43 o 
   9  23   1       11.40       -6.59     24.74 o 
  -8  24   1       54.65       61.75     26.17 o 
  -6  24   1       13.80      -20.26     16.97 o 
  -4  24   1     1546.61     1574.44     79.53 o 
  -2  24   1      113.80      144.29     34.94 o 
   0  24   1      144.16      135.65     17.84 o 
   2  24   1      699.58      657.02     28.17 o 
   4  24   1        1.12      -14.20     13.25 o 
   6  24   1      167.85      143.82     30.24 o 
   8  24   1       34.67       36.45     26.49 o 
  -9  25   1       45.42       38.80     28.27 o 
  -7  25   1       20.65       40.47     25.33 o 
  -5  25   1       35.50       19.21     22.60 o 
  -3  25   1     2890.26     3097.77    117.10 o 
  -1  25   1       52.69       76.21     16.62 o 
   1  25   1     2726.69     2723.29     72.39 o 
   3  25   1        1.35      -14.80     11.95 o 
   5  25   1       88.05       69.13     28.70 o 
   7  25   1      134.78      131.81     31.53 o 
  -8  26   1        9.11       -7.47     24.15 o 
  -6  26   1      118.32       97.92     33.30 o 
  -4  26   1      345.18      354.92    119.96 o 
  -2  26   1      763.22      827.91     49.95 o 
   0  26   1      674.02      697.16     30.19 o 
   2  26   1      821.46      715.89     30.40 o 
   4  26   1       82.59       50.51     19.14 o 
   6  26   1       51.16       45.63     25.37 o 
   8  26   1        4.07        1.20     25.95 o 
  -7  27   1        2.36      -22.90     20.25 o 
  -5  27   1      979.03      936.76     68.80 o 
  -3  27   1     1536.17     1675.53     77.76 o 
  -1  27   1      186.11      198.77     27.81 o 
   1  27   1      594.36      637.36     30.64 o 
   3  27   1      399.98      428.44     35.76 o 
   5  27   1      132.98      126.14     29.79 o 
   7  27   1       66.65       38.78     26.90 o 
  -8  28   1        0.25      -29.28     23.21 o 
  -6  28   1       52.20       82.97     29.55 o 
  -4  28   1       73.00       47.52     24.61 o 
  -2  28   1      370.87      431.71     47.69 o 
   0  28   1      202.67      248.15     25.00 o 
   2  28   1      160.00      137.49     22.92 o 
   4  28   1        7.31       -2.60     19.90 o 
   6  28   1       22.71       19.61     25.65 o 
  -7  29   1       23.55       23.79     28.63 o 
  -5  29   1      230.15      233.66     44.81 o 
  -3  29   1      251.62      277.51     40.26 o 
  -1  29   1       56.15       29.53     23.18 o 
   1  29   1       38.07       16.96     15.11 o 
   3  29   1       44.00        8.18     18.60 o 
   5  29   1        4.12      -30.73     21.28 o 
   7  29   1       88.21       78.98     32.70 o 
  -6  30   1       83.89      115.13     34.78 o 
  -4  30   1      255.32      315.89     85.89 o 
  -2  30   1       12.24        4.21     21.24 o 
   0  30   1       77.93       55.39     27.95 o 
   2  30   1       84.39      117.97     33.69 o 
   4  30   1        6.21       11.54     22.99 o 
   6  30   1        3.18       -4.98     32.10 o 
  -7  31   1       25.54       13.26     28.20 o 
  -5  31   1      187.91      170.33     37.37 o 
  -3  31   1       59.58       48.31     60.47 o 
  -1  31   1      169.54      277.54    152.49 o 
   1  31   1       45.97       37.94     21.80 o 
   3  31   1        7.84       32.84     24.41 o 
   5  31   1        4.64       13.91     26.33 o 
  -6  32   1       28.71        8.47     27.87 o 
  -4  32   1       37.76       27.62     28.81 o 
  -2  32   1       18.23       -3.63     56.42 o 
   0  32   1        5.91      -26.09     22.95 o 
   2  32   1        8.44        5.12     24.80 o 
   4  32   1        9.27      -17.63     23.80 o 
  -5  33   1       13.76       38.23     28.04 o 
  -3  33   1       19.14        1.73     27.08 o 
  -1  33   1      175.35      183.06     38.94 o 
   1  33   1        4.01      -21.63     28.39 o 
   3  33   1       15.06       29.37     26.32 o 
   5  33   1        2.35      -36.91     24.61 o 
  -4  34   1       26.12       17.10     34.29 o 
  -2  34   1       31.68       45.10     54.34 o 
   0  34   1       23.79       46.89     50.83 o 
   2  34   1       15.68       -9.11     24.62 o 
   4  34   1       12.71       17.41     29.26 o 
  -3  35   1        4.31      -32.35     25.98 o 
  -1  35   1       14.58        2.75     28.32 o 
   3  35   1       18.65       14.88     26.02 o 
  -2  36   1       56.81       30.84     30.34 o 
   0  36   1       75.24      142.63     60.69 o 
 -12   0   2       29.76       31.33     33.30 o 
 -10   0   2       76.89       93.77     35.06 o 
  -8   0   2     1954.84     1821.29     56.87 o 
  -6   0   2     1591.79     1755.38     65.58 o 
  -4   0   2     1890.95     1844.38     50.51 o 
  -2   0   2   230249.61   213346.73   6175.67 o 
   0   0   2     9265.89     9141.81    365.89 o 
   2   0   2     1740.66     1854.61     62.63 o 
   4   0   2     2107.09     1993.76    107.03 o 
   6   0   2      192.81      152.06     25.94 o 
   8   0   2      261.67      330.50     40.37 o 
  10   0   2        3.09        1.53     30.67 o 
 -13   1   2        8.67       17.01     26.49 o 
 -11   1   2        6.48      -12.52     31.88 o 
  -9   1   2        5.05      -11.58      8.49 o 
  -7   1   2      881.62      814.83     21.71 o 
  -5   1   2     1523.19     1505.04     31.05 o 
  -3   1   2    14381.87    14896.06    268.93 o 
  -1   1   2    31979.40    32982.91    902.48 o 
   1   1   2     1901.70     1865.90     50.41 o 
   3   1   2     5923.17     5880.90    164.25 o 
   5   1   2      799.13      769.33     29.03 o 
   7   1   2      189.41      185.59     21.15 o 
   9   1   2       41.71       -2.66     17.18 o 
  11   1   2        9.05       -4.68     24.89 o 
 -12   2   2        1.38      -23.29     22.07 o 
 -10   2   2       16.52       13.08     13.06 o 
  -8   2   2       38.23       41.73      9.04 o 
  -6   2   2     1285.68     1264.10     28.08 o 
  -4   2   2     5132.12     5210.66     90.44 o 
  -2   2   2     1924.76     1810.37     42.20 o 
   0   2   2    14886.91    14518.93    321.33 o 
   2   2   2     1449.88     1442.44     37.54 o 
   4   2   2     4536.89     4554.97    119.26 o 
   6   2   2       43.36       19.05     13.97 o 
   8   2   2       47.55       33.03     17.01 o 
  10   2   2        6.00      -25.65     22.87 o 
 -13   3   2        0.22        0.32     22.43 o 
 -11   3   2       33.74       17.97     20.87 o 
  -9   3   2      103.55      118.37     16.72 o 
  -7   3   2      146.76      155.44     11.52 o 
  -5   3   2      108.86      101.31      7.74 o 
  -3   3   2     2331.85     2397.25     47.49 o 
  -1   3   2     2292.32     2392.38     58.51 o 
   1   3   2     1813.16     1769.69     71.05 o 
   3   3   2      231.35      261.18     31.25 o 
   5   3   2     1849.75     1759.31     75.34 o 
   7   3   2       72.23       86.80     19.11 o 
   9   3   2        4.58       -1.23     16.10 o 
  11   3   2       13.83        4.71     21.37 o 
 -12   4   2        2.82       11.82     22.87 o 
 -10   4   2      168.65      172.43     19.89 o 
  -8   4   2      440.86      445.28     16.11 o 
  -6   4   2     2922.98     2981.52     56.51 o 
  -4   4   2      678.38      711.06     17.29 o 
  -2   4   2      880.76      897.35     20.12 o 
   0   4   2      476.84      489.16     19.22 o 
   2   4   2     1290.03     1288.99     46.49 o 
   4   4   2     6091.29     6209.55    132.58 o 
   6   4   2       73.07       88.08     17.96 o 
   8   4   2        3.92      -22.16     14.77 o 
  10   4   2        2.56        1.22     19.52 o 
 -13   5   2       23.97        8.76     34.62 o 
 -11   5   2        6.15       -1.53     15.46 o 
  -9   5   2      318.81      365.70     25.91 o 
  -7   5   2        1.11       -7.82      6.23 o 
  -5   5   2      392.55      407.55     12.27 o 
  -3   5   2      145.70      138.30      7.87 o 
  -1   5   2      160.57      218.92     44.32 o 
   1   5   2      344.49      317.68     19.63 o 
   3   5   2     1609.62     1598.63     64.16 o 
   5   5   2     3068.61     3011.35    114.78 o 
   7   5   2      366.09      448.96     35.10 o 
   9   5   2       25.13       20.12     18.78 o 
  11   5   2        0.67       10.23     22.17 o 
 -12   6   2       45.53       59.14     25.68 o 
 -10   6   2       44.17       50.52     15.81 o 
  -8   6   2      657.36      632.92     25.70 o 
  -6   6   2     1077.98     1108.52     25.43 o 
  -4   6   2     1174.86     1268.72     39.86 o 
  -2   6   2      603.91      575.57     16.68 o 
   0   6   2      891.97      852.27     23.10 o 
   2   6   2     1517.60     1522.27     46.71 o 
   4   6   2     6018.02     6202.63    144.27 o 
   6   6   2      236.17      382.23     52.70 o 
   8   6   2      344.07      418.23     35.89 o 
  10   6   2       15.18        5.93     20.00 o 
 -11   7   2       85.70       81.56     19.10 o 
  -9   7   2       76.72      102.78     15.94 o 
  -7   7   2       34.37       30.96      8.50 o 
  -5   7   2      935.91      919.84     22.07 o 
  -3   7   2      793.33      862.72     30.01 o 
  -1   7   2      664.90      674.81     20.27 o 
   1   7   2      232.62      210.31     18.29 o 
   3   7   2      149.89      123.25     18.31 o 
   5   7   2     3569.85     3627.99     85.78 o 
   7   7   2     1151.63     1167.99     47.72 o 
   9   7   2        6.40      -22.78     15.19 o 
  11   7   2        1.98      -30.45     20.30 o 
 -12   8   2       37.50       39.25     21.62 o 
 -10   8   2      392.86      438.13     30.11 o 
  -8   8   2       43.77       32.28     11.98 o 
  -6   8   2       21.92       27.90      7.08 o 
  -4   8   2      715.18      693.86     27.11 o 
  -2   8   2     2575.13     2381.47     56.23 o 
   0   8   2      740.85      713.49     18.82 o 
   2   8   2     1219.24     1228.96     40.22 o 
   4   8   2      457.74      453.52     22.11 o 
   6   8   2       16.39       36.83     21.54 o 
   8   8   2      166.78      199.24     27.12 o 
  10   8   2        1.48      -27.00     18.00 o 
 -11   9   2      186.55      238.00     25.16 o 
  -9   9   2      118.90      130.82     18.07 o 
  -7   9   2       19.14        8.16      9.61 o 
  -5   9   2      159.20      161.21     14.64 o 
  -3   9   2     1407.55     1438.36     44.61 o 
  -1   9   2      100.07      102.05      7.79 o 
   1   9   2      182.10      192.03     16.07 o 
   3   9   2      690.81      688.66     42.39 o 
   5   9   2     2820.40     2763.25     94.65 o 
   7   9   2     3093.09     3063.52    122.73 o 
   9   9   2      125.46      122.20     24.33 o 
  11   9   2        1.67       23.88     29.30 o 
 -12  10   2      160.83      135.89     29.40 o 
 -10  10   2      331.41      368.41     29.06 o 
  -8  10   2      251.12      256.86     25.59 o 
  -6  10   2      385.78      367.35     20.74 o 
  -4  10   2      783.40      844.62     31.62 o 
  -2  10   2      427.61      411.88     12.64 o 
   0  10   2      639.39      647.00     20.09 o 
   2  10   2      953.48     1049.16     45.53 o 
   4  10   2      785.17      773.19     32.75 o 
   6  10   2       28.47       15.88     11.58 o 
   8  10   2      419.55      493.17     39.57 o 
  10  10   2       12.87      -13.94     19.43 o 
 -11  11   2      148.66      171.61     46.75 o 
  -9  11   2       25.18       -5.35     12.05 o 
  -7  11   2       14.05       16.02     10.65 o 
  -5  11   2     4073.61     4328.33    115.10 o 
  -3  11   2      959.31      981.11     27.68 o 
  -1  11   2      905.72      930.61     23.13 o 
   1  11   2     5775.50     5911.12    216.31 o 
   3  11   2      409.43      410.47     23.58 o 
   5  11   2      254.44      238.97     20.73 o 
   7  11   2      302.93      302.62     30.80 o 
   9  11   2       10.86       10.36     17.79 o 
  11  11   2       25.02       50.24     30.97 o 
 -12  12   2       27.55        8.34     21.35 o 
 -10  12   2       40.88       26.36     15.32 o 
  -8  12   2      284.63      284.51     23.13 o 
  -6  12   2       94.29       79.72     15.77 o 
  -4  12   2     1189.22     1201.19     41.38 o 
  -2  12   2       27.42       25.46      5.91 o 
   0  12   2      608.60      630.16     21.41 o 
   2  12   2      278.65      306.45     18.89 o 
   4  12   2      207.50      241.58     24.60 o 
   6  12   2      442.02      475.21     40.79 o 
   8  12   2       10.43        6.73     18.01 o 
  10  12   2        8.47       -9.10     23.19 o 
 -11  13   2        4.29      -10.22     17.34 o 
  -9  13   2      261.72      331.25     26.18 o 
  -7  13   2      156.16      165.96     18.19 o 
  -5  13   2      392.55      353.19     21.81 o 
  -3  13   2       27.99       16.46      5.48 o 
  -1  13   2      287.81      278.17     14.80 o 
   1  13   2      347.74      346.77     17.05 o 
   3  13   2      549.45      523.19     28.61 o 
   5  13   2       85.71       70.95     20.28 o 
   7  13   2       48.82       18.60     19.22 o 
   9  13   2        2.48        7.48     19.38 o 
 -12  14   2        0.47       -7.28     18.99 o 
 -10  14   2       96.09       77.97     21.18 o 
  -8  14   2      348.59      368.60     30.30 o 
  -6  14   2       55.73       56.32     13.96 o 
  -4  14   2     2514.97     2565.62     61.95 o 
  -2  14   2      286.76      285.01     15.25 o 
   0  14   2     4161.58     4417.31    166.59 o 
   2  14   2     1431.80     1397.63     47.84 o 
   4  14   2      186.60      191.37     21.20 o 
   6  14   2      418.15      472.94     36.68 o 
   8  14   2        1.73       -6.89     16.88 o 
  10  14   2        9.67       24.15     26.43 o 
 -11  15   2        9.17       -0.17     18.01 o 
  -9  15   2      671.39      649.37     34.82 o 
  -7  15   2      149.41      131.89     20.76 o 
  -5  15   2      858.53      890.22     36.14 o 
  -3  15   2     2458.92     2612.68     55.09 o 
  -1  15   2     3029.18     3089.81    130.51 o 
   1  15   2     1164.10     1106.10     33.76 o 
   3  15   2       88.14       65.41     15.12 o 
   5  15   2      445.71      490.55     40.54 o 
   7  15   2       27.61       -6.28     14.39 o 
   9  15   2        3.93      -25.63     21.72 o 
 -10  16   2      118.26      137.32     37.53 o 
  -8  16   2      303.48      305.15     28.52 o 
  -6  16   2      545.95      554.27     30.10 o 
  -4  16   2      362.16      347.70     22.18 o 
  -2  16   2      342.94      340.60     18.59 o 
   0  16   2      190.69      214.01     16.37 o 
   2  16   2     2093.35     2117.35     56.14 o 
   4  16   2      631.41      573.45     29.16 o 
   6  16   2      768.06      732.94     41.00 o 
   8  16   2       12.03      -17.15     16.02 o 
  10  16   2        3.73      -19.12     25.40 o 
 -11  17   2        2.57      -25.37     16.91 o 
  -9  17   2      598.04      580.81     72.08 o 
  -7  17   2      567.91      554.35     30.34 o 
  -5  17   2      214.90      227.67     23.16 o 
  -3  17   2       94.02       84.17      9.37 o 
  -1  17   2      208.15      254.06     30.86 o 
   1  17   2       24.82        2.75      9.06 o 
   3  17   2      107.36       95.71     14.57 o 
   5  17   2     1148.65     1157.86     73.52 o 
   7  17   2       39.52       46.15     16.96 o 
   9  17   2        3.66       20.14     24.62 o 
 -10  18   2        9.84       -5.30     17.68 o 
  -8  18   2      187.85      235.00     28.51 o 
  -6  18   2       13.14        2.45     14.25 o 
  -4  18   2       31.71       32.77     13.24 o 
  -2  18   2       86.61      100.74     15.55 o 
   0  18   2      108.40      122.44     14.29 o 
   2  18   2      682.48      632.40     25.50 o 
   4  18   2     1135.61     1078.57     51.77 o 
   6  18   2       13.43      -24.62     16.41 o 
   8  18   2       33.65       16.53     21.39 o 
 -11  19   2        2.31      -13.42     20.01 o 
  -9  19   2      181.47      172.33     27.93 o 
  -7  19   2      451.18      513.13     38.20 o 
  -5  19   2       67.98       66.55     17.36 o 
  -3  19   2       97.63      113.68     31.33 o 
  -1  19   2      306.37      259.71     47.30 o 
   1  19   2      701.42      659.47     25.69 o 
   3  19   2      223.28      253.20     21.84 o 
   5  19   2      174.50      179.13     22.03 o 
   7  19   2       24.05        0.93     14.91 o 
   9  19   2       50.18       38.02     26.79 o 
 -10  20   2       28.35       18.51     22.77 o 
  -8  20   2       85.24       89.55     22.32 o 
  -6  20   2       70.32       59.57     20.38 o 
  -4  20   2       10.02      -11.88     14.98 o 
  -2  20   2      874.60      851.86     41.93 o 
   0  20   2      272.58      278.67     20.41 o 
   2  20   2      283.28      331.61     23.92 o 
   4  20   2      222.72      214.11     22.84 o 
   6  20   2      135.82      126.47     24.39 o 
   8  20   2       23.53       22.32     24.67 o 
  -9  21   2      149.11      127.10     31.47 o 
  -7  21   2      666.51      614.92     52.91 o 
  -5  21   2      320.29      342.51     95.64 o 
  -3  21   2       86.76       60.03     31.33 o 
  -1  21   2      847.15      807.05     47.02 o 
   1  21   2       76.52       68.47     13.61 o 
   3  21   2     1446.97     1512.26     47.09 o 
   5  21   2      247.88      224.91     23.96 o 
   7  21   2       84.77       92.24     20.74 o 
   9  21   2       56.77       66.92     31.56 o 
 -10  22   2       62.86       70.64     31.17 o 
  -8  22   2       38.19       58.47     32.75 o 
  -6  22   2       81.27       72.48     30.45 o 
  -4  22   2      147.96      167.47     29.98 o 
  -2  22   2      956.26      957.46     42.30 o 
   0  22   2      716.40      684.50     27.62 o 
   2  22   2      373.71      386.58     26.71 o 
   4  22   2      391.48      410.68     29.49 o 
   6  22   2       92.68       57.45     21.83 o 
   8  22   2       12.20      -16.26     23.46 o 
  -9  23   2       79.07       48.63     27.04 o 
  -7  23   2       99.81       63.73     25.92 o 
  -5  23   2      318.35      381.65     44.63 o 
  -3  23   2      150.20      157.36     31.59 o 
  -1  23   2      705.53      658.38     37.41 o 
   1  23   2      142.35      148.55     18.39 o 
   3  23   2       50.30       44.83     14.94 o 
   5  23   2      109.98       95.33     22.73 o 
   7  23   2        0.57        6.03     23.24 o 
 -10  24   2       14.93       15.60     27.73 o 
  -8  24   2       39.66       14.22     25.09 o 
  -6  24   2       49.83       46.54     25.33 o 
  -4  24   2      375.60      465.82     46.36 o 
  -2  24   2      367.78      447.72    104.18 o 
   0  24   2       13.92       -2.09     12.03 o 
   2  24   2      249.91      252.49     26.25 o 
   4  24   2      340.60      368.93     34.38 o 
   6  24   2       55.07      -17.50     31.77 o 
   8  24   2       14.01       17.52     27.64 o 
  -9  25   2       29.97       22.75     27.69 o 
  -7  25   2        4.54       -4.50     21.83 o 
  -5  25   2      398.83      375.33     59.27 o 
  -3  25   2      979.60      993.29     56.94 o 
  -1  25   2     1858.45     1959.92    119.94 o 
   1  25   2      910.24      813.51     38.26 o 
   3  25   2       49.92       29.77     15.31 o 
   5  25   2        3.90       -2.67     17.73 o 
   7  25   2      104.29      105.05     40.86 o 
  -8  26   2       14.30        0.76     25.53 o 
  -6  26   2       55.89       65.01     27.50 o 
  -4  26   2      807.61      829.12     52.52 o 
  -2  26   2     2037.14     1992.46     88.33 o 
   0  26   2     1471.04     1550.12     49.81 o 
   2  26   2      101.02       84.35     17.86 o 
   4  26   2       24.81       32.90     19.89 o 
   6  26   2       37.81       52.19     28.20 o 
  -9  27   2        6.00       14.51     28.43 o 
  -7  27   2        9.41      -24.11     20.06 o 
  -5  27   2       78.98       54.61     30.13 o 
  -3  27   2      512.78      665.30    133.10 o 
  -1  27   2      190.85      173.41     35.40 o 
   1  27   2      149.80      149.45     20.49 o 
   3  27   2        3.41      -15.37     13.70 o 
   5  27   2       48.98       45.28     26.33 o 
   7  27   2       15.16      -21.44     25.73 o 
  -8  28   2       14.86       12.22     63.10 o 
  -6  28   2       41.70       47.51     27.94 o 
  -4  28   2      387.16      376.60     99.36 o 
  -2  28   2       47.89       30.02     25.67 o 
   0  28   2      364.30      361.91     41.41 o 
   2  28   2      119.19       81.58     20.29 o 
   4  28   2       32.91       23.75     19.73 o 
   6  28   2       23.52        7.13     26.41 o 
  -7  29   2       33.06       39.02     31.88 o 
  -5  29   2      136.20      115.74     33.21 o 
  -3  29   2      335.40      313.59     43.13 o 
  -1  29   2       29.92       11.38     24.99 o 
   1  29   2       34.79       10.74     15.40 o 
   3  29   2       79.68       70.53     23.07 o 
   5  29   2       20.25       18.10     26.36 o 
  -6  30   2       10.68       -2.23     25.78 o 
  -4  30   2       98.47       75.15     30.04 o 
  -2  30   2      119.81      124.58     32.11 o 
   0  30   2       79.20       55.13     31.55 o 
   2  30   2       58.60       74.77     19.79 o 
   4  30   2       64.38       76.79     30.67 o 
   6  30   2        4.86        9.57     38.45 o 
  -7  31   2       21.74        6.98     34.62 o 
  -5  31   2       56.84       17.75     28.31 o 
  -3  31   2        9.89        5.26     24.95 o 
  -1  31   2       64.23       44.81     28.89 o 
   1  31   2      192.43      222.47     45.12 o 
   3  31   2       54.72       87.14     25.66 o 
   5  31   2        2.86       10.89     27.65 o 
  -6  32   2       22.11       36.93     30.74 o 
  -4  32   2        1.90      -13.09     25.27 o 
  -2  32   2       33.32       -4.07     26.95 o 
   0  32   2       90.29       58.47     30.65 o 
   2  32   2       13.07        7.20     21.13 o 
   4  32   2       14.77        7.64     28.37 o 
  -5  33   2        5.37       -4.87     25.82 o 
  -3  33   2        3.28        8.37     27.79 o 
  -1  33   2       34.23       -5.90     27.72 o 
   1  33   2       56.72       48.64     44.48 o 
   3  33   2       26.64       23.14     26.56 o 
  -4  34   2        5.09       33.30     31.03 o 
  -2  34   2        1.86       -4.00     32.65 o 
   0  34   2       36.32       16.93     27.95 o 
   2  34   2       27.65       42.94     47.32 o 
  -3  35   2       17.19       14.32     30.66 o 
  -1  35   2        0.91      -12.48     29.90 o 
   1  35   2       50.18       44.48     46.89 o 
 -13   1   3        6.06       19.50     27.26 o 
 -11   1   3        6.73       18.02     26.92 o 
  -9   1   3       38.90       16.76     12.44 o 
  -7   1   3      220.39      241.39     13.75 o 
  -5   1   3      543.82      519.63     17.94 o 
  -3   1   3     3637.50     3692.63     81.03 o 
  -1   1   3      216.89      234.06     24.54 o 
   1   1   3      321.15      328.54     19.20 o 
   3   1   3      310.28      328.42     31.68 o 
   5   1   3      111.49      111.62     23.32 o 
   7   1   3       18.59       -2.89     26.07 o 
   9   1   3       31.79       -3.17     22.27 o 
 -12   2   3       21.00       15.61     27.57 o 
 -10   2   3        5.83      -12.13     20.54 o 
  -8   2   3      351.64      374.90     22.36 o 
  -6   2   3     1468.81     1469.94     32.02 o 
  -4   2   3      618.66      603.58     17.77 o 
  -2   2   3     3634.17     3800.91     96.70 o 
   0   2   3     8047.37     7818.78    181.25 o 
   2   2   3      334.72      359.05     25.02 o 
   4   2   3      261.29      292.48     31.50 o 
   6   2   3      142.71      163.00     23.26 o 
   8   2   3        4.10       -5.48     20.75 o 
  10   2   3       14.25       13.15     24.32 o 
 -13   3   3       49.79       46.76     30.38 o 
 -11   3   3       29.80        6.88     21.38 o 
  -9   3   3      122.85      124.98     17.51 o 
  -7   3   3      495.86      447.13     15.12 o 
  -5   3   3     1099.24     1061.84     24.48 o 
  -3   3   3      246.27      251.81     13.71 o 
  -1   3   3      651.34      619.02     23.18 o 
   1   3   3     1890.64     1974.29    166.29 o 
   3   3   3     1286.07     1273.01     45.44 o 
   5   3   3      753.19      741.11     35.28 o 
   7   3   3       86.58       67.96     21.29 o 
   9   3   3      259.54      316.47     35.76 o 
 -12   4   3       74.15       21.36     27.74 o 
 -10   4   3       57.50       48.85     16.11 o 
  -8   4   3      578.08      561.58     24.48 o 
  -6   4   3     1406.20     1471.25     45.71 o 
  -4   4   3     2275.66     2461.02     51.17 o 
  -2   4   3      694.37      691.41     19.23 o 
   0   4   3     5255.92     5024.81    153.01 o 
   2   4   3     1321.45     1386.66     52.05 o 
   4   4   3      130.52      101.81     15.71 o 
   6   4   3      816.55      889.92     63.87 o 
   8   4   3      241.59      260.98     40.12 o 
  10   4   3       57.52       25.88     23.26 o 
 -13   5   3       33.24       35.98     35.27 o 
 -11   5   3       37.89       20.49     24.55 o 
  -9   5   3       40.76       36.17     13.86 o 
  -7   5   3       90.89       70.31     13.22 o 
  -5   5   3      416.18      425.67     13.43 o 
  -3   5   3     2726.66     2729.49     56.27 o 
  -1   5   3      823.50      868.29     40.53 o 
   1   5   3      433.04      418.71     24.95 o 
   3   5   3      103.25       86.60     15.91 o 
   5   5   3       23.23       13.55     14.42 o 
   7   5   3      920.83      929.19     45.29 o 
   9   5   3      226.68      215.72     45.72 o 
 -12   6   3        9.52       12.49     25.76 o 
 -10   6   3       32.55        4.70     14.09 o 
  -8   6   3       66.93       66.08     13.76 o 
  -6   6   3      241.07      239.09     16.00 o 
  -4   6   3     1655.04     1610.46     41.38 o 
  -2   6   3      499.71      477.57     29.60 o 
   0   6   3     1377.79     1291.92    100.57 o 
   2   6   3      401.70      389.64     23.07 o 
   4   6   3       80.77       62.43     13.56 o 
   6   6   3      343.58      332.40     32.58 o 
   8   6   3       16.06        5.81     19.01 o 
  10   6   3        4.32       -7.95     20.42 o 
 -13   7   3       37.46       44.12     32.67 o 
 -11   7   3       18.81        6.66     18.66 o 
  -9   7   3       94.24       83.93     16.48 o 
  -7   7   3       61.18       25.45     11.81 o 
  -5   7   3       20.35       22.14      6.24 o 
  -3   7   3     2039.11     2179.41     51.83 o 
  -1   7   3      891.29      919.73     29.57 o 
   1   7   3        9.88       30.49     10.76 o 
   3   7   3      519.35      472.17     25.71 o 
   5   7   3      620.42      588.75     26.79 o 
   7   7   3      856.37      927.58     72.59 o 
   9   7   3      206.32      221.33     31.58 o 
 -12   8   3      304.72      390.56     48.63 o 
 -10   8   3      113.51      137.77     20.85 o 
  -8   8   3       43.94       57.20     15.57 o 
  -6   8   3      139.86      145.52     17.88 o 
  -4   8   3     1099.76     1155.42     40.29 o 
  -2   8   3     5122.95     5151.40    150.56 o 
   0   8   3      986.30      918.39     31.66 o 
   2   8   3      421.02      412.70     24.06 o 
   4   8   3      282.35      261.44     31.13 o 
   6   8   3     2431.95     2319.00     92.66 o 
   8   8   3      143.44      113.42     24.46 o 
  10   8   3       38.23       19.27     26.75 o 
 -11   9   3       26.61        6.18     16.34 o 
  -9   9   3       75.93       45.01     15.14 o 
  -7   9   3       39.63       54.15     12.76 o 
  -5   9   3      263.78      282.94     22.73 o 
  -3   9   3     1559.82     1658.46     41.90 o 
  -1   9   3      313.75      324.99     19.75 o 
   1   9   3      119.46      114.94      8.99 o 
   3   9   3      994.60      930.45     71.41 o 
   5   9   3      146.59      117.52     17.73 o 
   7   9   3       43.38       67.01     21.39 o 
   9   9   3       68.75       48.82     23.13 o 
 -12  10   3      192.73      169.33     29.91 o 
 -10  10   3       14.98        8.01     14.38 o 
  -8  10   3       87.99       85.58     16.15 o 
  -6  10   3      359.95      369.43     25.25 o 
  -4  10   3       99.94       92.30     14.67 o 
  -2  10   3     1223.37     1206.89     33.25 o 
   0  10   3      628.55      579.76     26.69 o 
   2  10   3     1227.96     1208.29     55.09 o 
   4  10   3       74.79       89.03     17.80 o 
   6  10   3     1292.30     1263.05     43.99 o 
   8  10   3      450.65      496.69     41.75 o 
  10  10   3       17.62      -11.62     22.49 o 
 -11  11   3       16.84        9.04     16.42 o 
  -9  11   3        5.95       -3.58     12.66 o 
  -7  11   3      265.91      288.64     30.18 o 
  -5  11   3       90.27       86.31     15.53 o 
  -3  11   3      504.73      508.29     21.00 o 
  -1  11   3      419.15      418.45     14.85 o 
   1  11   3     2134.94     2220.90     82.19 o 
   3  11   3      259.44      220.72     40.04 o 
   5  11   3       22.19        0.43     11.72 o 
   7  11   3       13.07       -1.35     16.95 o 
   9  11   3      236.28      285.51     35.60 o 
 -12  12   3      119.02      105.72     26.71 o 
 -10  12   3       12.84      -20.38     13.59 o 
  -8  12   3      299.20      313.96     25.48 o 
  -6  12   3      722.00      767.84     34.03 o 
  -4  12   3      297.10      257.76     24.71 o 
  -2  12   3      355.76      320.40     15.39 o 
   0  12   3      698.74      709.38     48.35 o 
   2  12   3      455.41      454.24     25.85 o 
   4  12   3       30.96        7.22     12.52 o 
   6  12   3      225.43      299.31     27.86 o 
   8  12   3      263.86      276.15     33.85 o 
  10  12   3        8.49       -1.32     22.97 o 
 -11  13   3       32.12       -4.04     16.56 o 
  -9  13   3        5.44      -20.38     13.59 o 
  -7  13   3       92.90      112.49     23.98 o 
  -5  13   3      567.48      587.17     28.73 o 
  -3  13   3      125.26      147.13     12.66 o 
  -1  13   3      260.06      233.24     20.52 o 
   1  13   3     1646.71     1623.66     75.71 o 
   3  13   3       50.52       50.07     15.36 o 
   5  13   3      108.67       91.93     17.37 o 
   7  13   3       13.36      -19.77     13.18 o 
   9  13   3       67.65       86.36     28.55 o 
 -12  14   3       70.51       84.21     26.18 o 
 -10  14   3       68.80       54.16     18.15 o 
  -8  14   3      158.67      142.73     20.25 o 
  -6  14   3      147.10      157.88     21.35 o 
  -4  14   3      366.51      369.84     25.51 o 
  -2  14   3     1717.25     1836.47     49.76 o 
   0  14   3      315.01      317.80     22.75 o 
   2  14   3      474.84      492.00     27.17 o 
   4  14   3      114.60      111.05     22.11 o 
   6  14   3       84.85       77.87     18.50 o 
   8  14   3       80.07       85.76     24.47 o 
 -11  15   3      106.78       96.64     25.25 o 
  -9  15   3       12.35       -6.72     14.67 o 
  -7  15   3      557.37      575.23     41.54 o 
  -5  15   3      836.54      824.78     35.80 o 
  -3  15   3      244.86      232.03     14.03 o 
  -1  15   3      750.98      774.08     30.50 o 
   1  15   3      568.44      548.79     26.69 o 
   3  15   3       23.56       19.13     13.49 o 
   5  15   3      313.83      312.32     31.57 o 
   7  15   3       16.76      -10.65     13.89 o 
   9  15   3       47.35       48.12     32.98 o 
 -10  16   3      117.98      115.53     21.64 o 
  -8  16   3       60.88       54.95     22.35 o 
  -6  16   3      168.43      148.93     22.26 o 
  -4  16   3        2.83       -7.88     11.35 o 
  -2  16   3      179.17      220.60     21.10 o 
   0  16   3      230.59      216.89     17.95 o 
   2  16   3      102.67       89.76     17.25 o 
   4  16   3      557.69      579.07     51.07 o 
   6  16   3       78.50       68.27     28.31 o 
   8  16   3       19.37       16.80     20.71 o 
 -11  17   3       58.39       57.40     23.96 o 
  -9  17   3      252.82      346.42     40.93 o 
  -7  17   3      622.48      632.82     33.89 o 
  -5  17   3       59.89       80.52     17.34 o 
  -3  17   3      156.70      198.10     21.01 o 
  -1  17   3      310.74      313.72     26.09 o 
   1  17   3      594.43      568.22     25.44 o 
   3  17   3      305.76      322.17     26.12 o 
   5  17   3      336.85      288.80     32.01 o 
   7  17   3       40.76       25.05     17.66 o 
   9  17   3       19.58        9.79     29.26 o 
 -10  18   3      188.29      216.51     34.69 o 
  -8  18   3      548.17      610.31     36.52 o 
  -6  18   3      681.85      693.02     35.15 o 
  -4  18   3       37.18       21.31     13.35 o 
  -2  18   3       56.76       47.06      9.57 o 
   0  18   3      253.87      263.28     20.61 o 
   2  18   3     1509.96     1407.02     70.33 o 
   4  18   3     2141.39     2227.56    152.24 o 
   6  18   3        3.09      -11.79     14.27 o 
   8  18   3        4.10      -28.08     18.72 o 
 -11  19   3        2.14      -22.84     20.15 o 
  -9  19   3      200.83      251.67     34.68 o 
  -7  19   3      312.18      335.46     32.99 o 
  -5  19   3      878.41      827.30     38.29 o 
  -3  19   3       32.81       30.02     13.72 o 
  -1  19   3      203.60      233.43     31.40 o 
   1  19   3     1069.49      883.11     63.94 o 
   3  19   3      208.60      196.80     22.87 o 
   5  19   3      152.30      149.76     25.16 o 
   7  19   3       24.19       29.73     19.49 o 
 -10  20   3       62.03       58.86     24.02 o 
  -8  20   3       54.18       45.27     19.98 o 
  -6  20   3      623.14      608.10     33.42 o 
  -4  20   3      202.29      225.74     25.55 o 
  -2  20   3       21.23        0.10     16.50 o 
   0  20   3      446.79      401.10     53.95 o 
   2  20   3      436.40      446.71     26.03 o 
   4  20   3      147.59      133.80     21.33 o 
   6  20   3       88.44       74.31     25.11 o 
   8  20   3        9.10      -28.29     18.86 o 
  -9  21   3        1.15       -4.19     19.93 o 
  -7  21   3       81.79       78.17     22.16 o 
  -5  21   3      402.38      432.31     36.81 o 
  -3  21   3       39.65       36.47     21.69 o 
  -1  21   3      300.11      296.55     30.64 o 
   1  21   3      820.67      804.33     67.20 o 
   3  21   3       33.36       20.77     14.98 o 
   5  21   3      122.10      132.03     22.76 o 
   7  21   3        1.13      -10.37     17.59 o 
 -10  22   3       12.60       -2.68     21.28 o 
  -8  22   3       44.57       33.57     20.40 o 
  -6  22   3       86.66       58.54     20.39 o 
  -4  22   3      300.29      466.91    111.85 o 
  -2  22   3      356.86      393.76     43.69 o 
   0  22   3      917.20      840.92     43.08 o 
   2  22   3      293.66      296.86     26.09 o 
   4  22   3      144.93      116.22     21.01 o 
   6  22   3      101.36      133.91     38.17 o 
   8  22   3        0.74      -39.04     26.03 o 
  -9  23   3       45.92       26.24     25.14 o 
  -7  23   3       45.46       39.08     29.52 o 
  -5  23   3      121.02      105.70     31.69 o 
  -3  23   3       17.52        0.68     21.49 o 
  -1  23   3       11.12      -21.91     19.82 o 
   1  23   3      794.79      799.95     36.21 o 
   3  23   3      233.48      210.80     32.61 o 
   5  23   3      259.50      255.75     29.00 o 
   7  23   3        3.63      -15.01     18.71 o 
 -10  24   3        2.48      -24.54     26.38 o 
  -8  24   3        5.31       -8.89     25.79 o 
  -6  24   3       84.91       78.85     28.60 o 
  -4  24   3       59.25       33.72     25.64 o 
  -2  24   3       80.52       63.75     26.57 o 
   0  24   3       71.34       69.48     21.76 o 
   2  24   3       37.42       35.00     16.37 o 
   4  24   3        7.54       -6.85     15.89 o 
   6  24   3       12.20        6.81     18.64 o 
  -9  25   3       44.78       55.58     32.76 o 
  -7  25   3       19.28       20.00     26.29 o 
  -5  25   3     1122.34     1278.52     70.05 o 
  -3  25   3      214.09      331.12    101.00 o 
  -1  25   3     2552.28     2517.44    106.09 o 
   1  25   3      425.17      484.73     32.95 o 
   3  25   3       55.98       58.57     17.67 o 
   5  25   3      197.99      222.22     33.60 o 
   7  25   3        6.27      -36.43     24.29 o 
  -8  26   3       25.51        2.92     26.62 o 
  -6  26   3      246.42      179.31     38.80 o 
  -4  26   3      346.39      458.90     52.32 o 
  -2  26   3      467.46      504.39     89.83 o 
   0  26   3      882.73      862.54     54.69 o 
   2  26   3      144.25      127.73     21.91 o 
   4  26   3        5.30      -15.72     15.52 o 
   6  26   3       17.12       22.19     24.30 o 
  -7  27   3      119.52       92.46     33.00 o 
  -5  27   3      350.28      373.19     49.53 o 
  -3  27   3      384.06      486.61     52.43 o 
  -1  27   3       49.51       27.94     26.40 o 
   1  27   3      244.64      257.74     31.97 o 
   3  27   3       13.83        5.15     16.29 o 
   5  27   3        3.96       -6.20     20.86 o 
  -8  28   3        4.07        3.27     28.60 o 
  -6  28   3       28.82       16.66     28.06 o 
  -4  28   3       44.65       -5.57     25.00 o 
  -2  28   3       96.51       89.10     32.15 o 
   0  28   3      477.70      526.28     53.39 o 
   2  28   3       21.80        4.83     15.21 o 
   4  28   3       23.06       33.21     21.27 o 
   6  28   3       76.85      120.98     36.11 o 
  -7  29   3       27.36        0.45     30.31 o 
  -5  29   3       44.37       58.42     31.10 o 
  -3  29   3       19.54      -19.04     24.39 o 
  -1  29   3       17.89       -5.99     26.88 o 
   1  29   3        8.33        4.08     25.16 o 
   3  29   3        9.99      -10.88     16.36 o 
   5  29   3       17.08       -4.60     28.58 o 
  -6  30   3       27.71       49.29     31.94 o 
  -4  30   3        9.90        7.53     26.01 o 
  -2  30   3       28.06       33.21     58.83 o 
   0  30   3       10.94       -2.16     52.25 o 
   2  30   3       19.02        6.56     17.58 o 
   4  30   3        1.16       13.19     23.19 o 
  -5  31   3       40.45       19.73     31.12 o 
  -3  31   3       12.78       21.11     27.93 o 
  -1  31   3       34.02        9.97     27.72 o 
   1  31   3       26.13       13.04     28.92 o 
   3  31   3       12.24       19.27     22.77 o 
  -6  32   3       13.46        4.28     28.50 o 
  -4  32   3        0.73      -31.70     25.87 o 
  -2  32   3       10.00       11.41     28.48 o 
   0  32   3       28.01      -33.27     24.49 o 
   2  32   3       83.85        9.42     43.16 o 
  -5  33   3       11.01      -36.55     28.32 o 
  -3  33   3       54.64       44.74     32.76 o 
  -1  33   3       21.16      -18.01     27.87 o 
   1  33   3        1.69      -40.26     26.84 o 
  -4  34   3       16.07       15.62     29.73 o 
  -2  34   3       14.27       -6.55     29.29 o 
   0  34   3        3.19      -19.50     27.81 o 
  -1  35   3        0.44      -16.09     30.56 o 
 -12   0   4       49.00       30.45     43.16 o 
 -10   0   4      252.08      391.09     68.14 o 
  -8   0   4        0.48      -31.77     23.88 o 
  -6   0   4       35.74       32.17     11.48 o 
  -4   0   4    25398.47    26497.90    750.54 o 
  -2   0   4     8315.29     8335.54    345.73 o 
   2   0   4     1491.78     1561.60     63.28 o 
   4   0   4       34.99       45.35     28.70 o 
   6   0   4       32.89        7.67     30.67 o 
   8   0   4       22.30       42.07     36.81 o 
 -13   1   4        5.31      -23.24     30.45 o 
 -11   1   4        0.52       -2.86     25.08 o 
  -9   1   4       75.37       60.07     26.85 o 
  -7   1   4       18.30       12.79      7.62 o 
  -5   1   4     4065.19     4068.35     76.54 o 
  -3   1   4     7178.03     6816.54    146.10 o 
  -1   1   4      455.86      531.75     30.82 o 
   1   1   4      334.49      327.23     21.66 o 
   3   1   4       10.07        8.37     22.02 o 
   5   1   4      157.72      179.00     41.19 o 
   7   1   4      107.70       80.00     27.78 o 
   9   1   4       16.96        9.90     25.89 o 
 -12   2   4        4.34      -26.65     26.11 o 
 -10   2   4       33.10       20.59     25.47 o 
  -8   2   4      323.86      326.09     23.50 o 
  -6   2   4      688.01      697.52     20.25 o 
  -4   2   4     1502.04     1441.08     36.01 o 
  -2   2   4     2101.50     2019.21     72.34 o 
   0   2   4     1012.33      988.88     49.80 o 
   2   2   4     1863.40     1724.33     56.04 o 
   4   2   4       35.95       33.11     18.21 o 
   6   2   4       27.94      -19.76     18.63 o 
   8   2   4        0.81        0.31     22.98 o 
 -13   3   4        4.79      -38.46     25.64 o 
 -11   3   4        4.11      -12.00     22.60 o 
  -9   3   4        2.64      -11.22     13.50 o 
  -7   3   4      361.71      388.35     36.97 o 
  -5   3   4     1094.87     1053.12     28.15 o 
  -3   3   4      825.95      792.56     30.79 o 
  -1   3   4      273.22      304.15     36.97 o 
   1   3   4      294.09      393.34     63.76 o 
   3   3   4      159.04      180.72     23.28 o 
   5   3   4       67.11       40.87     22.38 o 
   7   3   4       12.50       12.71     22.46 o 
   9   3   4        1.20      -23.96     22.46 o 
 -12   4   4        8.02       -9.88     29.03 o 
 -10   4   4      102.45      116.09     33.33 o 
  -8   4   4      283.30      313.16     50.43 o 
  -6   4   4       24.95       20.66      8.70 o 
  -4   4   4      283.33      295.32     16.70 o 
  -2   4   4      355.82      430.93     18.36 o 
   0   4   4      831.54      874.90     42.73 o 
   2   4   4     2092.10     2066.03     76.00 o 
   4   4   4      207.73      193.46     24.29 o 
   6   4   4       59.55       37.34     28.15 o 
   8   4   4       35.96      -29.11     19.41 o 
 -13   5   4       12.86      -34.16     27.00 o 
 -11   5   4      133.41       89.85     31.45 o 
  -9   5   4      124.05      158.87     20.24 o 
  -7   5   4       47.18       55.41     13.40 o 
  -5   5   4        3.87       -2.69      6.46 o 
  -3   5   4      160.45      188.55     13.36 o 
  -1   5   4      846.78      825.55     40.97 o 
   1   5   4      220.47      288.57     82.71 o 
   3   5   4      229.66      223.24     50.50 o 
   5   5   4      179.61      180.84     31.97 o 
   7   5   4       72.26       37.74     24.86 o 
   9   5   4       32.29      -11.46     23.68 o 
 -12   6   4       18.81       32.56     31.93 o 
 -10   6   4      343.37      479.75     38.72 o 
  -8   6   4      199.61      233.93     21.78 o 
  -6   6   4      339.37      330.12     30.12 o 
  -4   6   4      124.79      137.06      9.74 o 
  -2   6   4      857.96      888.72     29.50 o 
   0   6   4     3233.16     3435.03    115.25 o 
   2   6   4     1116.38     1239.70    133.54 o 
   4   6   4       41.87       28.53     13.94 o 
   6   6   4      173.55      113.45     32.01 o 
   8   6   4        7.23       -6.77     22.94 o 
 -11   7   4      135.36      111.79     34.23 o 
  -9   7   4       57.00       27.42     18.37 o 
  -7   7   4        8.86       -2.06     11.33 o 
  -5   7   4       16.84        9.51      7.92 o 
  -3   7   4      357.51      396.19     24.01 o 
  -1   7   4     1771.17     1888.06     64.94 o 
   1   7   4      153.56      134.17     22.38 o 
   3   7   4      521.08      501.61     28.77 o 
   5   7   4      386.26      456.84     61.39 o 
   7   7   4       82.24       41.42     21.74 o 
   9   7   4       40.43        9.04     25.56 o 
 -12   8   4       47.33       33.32     35.38 o 
 -10   8   4       64.68       61.10     21.00 o 
  -8   8   4        3.80       -9.42     11.90 o 
  -6   8   4       77.25       84.16     16.90 o 
  -4   8   4      175.49      159.17     14.62 o 
  -2   8   4      585.82      540.94     21.64 o 
   0   8   4      231.11      273.03     21.38 o 
   2   8   4       61.41       46.67     15.69 o 
   4   8   4      760.30      669.33     30.08 o 
   6   8   4      339.90      381.86     37.58 o 
   8   8   4       88.12       59.56     23.08 o 
 -11   9   4      306.67      390.88     46.73 o 
  -9   9   4       45.80       22.56     15.52 o 
  -7   9   4        6.86       -5.58     12.60 o 
  -5   9   4      122.12      124.12     18.65 o 
  -3   9   4       98.05       97.50     16.84 o 
  -1   9   4     1252.82     1234.73     49.46 o 
   1   9   4      190.51      205.91     29.18 o 
   3   9   4      431.73      423.99     33.56 o 
   5   9   4     1093.12     1026.10     58.09 o 
   7   9   4      270.94      318.90     50.27 o 
   9   9   4      126.80       98.43     28.66 o 
 -12  10   4       16.71      -25.05     27.36 o 
 -10  10   4      231.16      267.93     37.47 o 
  -8  10   4      163.67      197.57     28.70 o 
  -6  10   4      103.89      136.39     20.00 o 
  -4  10   4        7.66       -5.84     10.25 o 
  -2  10   4      297.87      304.69     21.22 o 
   0  10   4      278.45      295.16     20.30 o 
   2  10   4      149.05      155.42     21.73 o 
   4  10   4       90.11       60.92     16.98 o 
   6  10   4      490.93      567.09     35.46 o 
   8  10   4       25.35       -4.78     20.11 o 
 -11  11   4       43.26       34.47     18.28 o 
  -9  11   4        1.66       -8.15     13.13 o 
  -7  11   4      499.99      491.45     30.24 o 
  -5  11   4      144.20      136.88     19.84 o 
  -3  11   4      166.43      169.52     13.31 o 
  -1  11   4     2672.35     2987.58    143.79 o 
   1  11   4      809.56      766.70     43.55 o 
   3  11   4      280.50      281.59     73.86 o 
   5  11   4       90.59       59.49     18.11 o 
   7  11   4       59.90       46.84     21.28 o 
   9  11   4      177.08      255.66     55.88 o 
 -12  12   4       39.59       13.07     30.98 o 
 -10  12   4       78.16       96.77     20.26 o 
  -8  12   4      106.18       88.76     17.69 o 
  -6  12   4      115.28      111.91     20.20 o 
  -4  12   4       88.63       75.13     21.53 o 
  -2  12   4      116.53      123.31     21.66 o 
   0  12   4      146.43      184.47     17.13 o 
   2  12   4      158.34      170.61     35.18 o 
   4  12   4       19.26       -4.07     16.00 o 
   6  12   4       52.11       28.34     17.52 o 
   8  12   4       11.92       -7.91     19.10 o 
 -11  13   4        3.41      -17.26     16.73 o 
  -9  13   4       43.93       22.85     16.86 o 
  -7  13   4        6.63       -5.09     15.20 o 
  -5  13   4      174.82      226.52     31.56 o 
  -3  13   4      166.80      164.88     35.61 o 
  -1  13   4       46.28       44.96      9.92 o 
   1  13   4      289.71      309.68     53.26 o 
   3  13   4       21.04       10.68     15.43 o 
   5  13   4       86.19       61.12     18.30 o 
   7  13   4        5.09       19.81     21.21 o 
   9  13   4       32.68       27.89     24.60 o 
 -12  14   4       25.63       38.33     23.43 o 
 -10  14   4       49.98       25.03     18.01 o 
  -8  14   4       44.95       41.78     19.30 o 
  -6  14   4      328.14      387.31     28.72 o 
  -4  14   4       12.51        1.78     13.07 o 
  -2  14   4     1134.59     1224.41     44.40 o 
   0  14   4      403.11      389.23     22.42 o 
   2  14   4      117.94      115.34     33.69 o 
   4  14   4       71.01       53.11     20.66 o 
   6  14   4       19.39       15.05     17.35 o 
   8  14   4       81.92       65.46     26.59 o 
 -11  15   4      160.74      182.47     27.01 o 
  -9  15   4        1.99      -21.87     14.58 o 
  -7  15   4      114.60      146.81     23.06 o 
  -5  15   4      668.50      633.77     32.72 o 
  -3  15   4      388.83      395.00     26.33 o 
  -1  15   4      765.50      731.17     29.21 o 
   1  15   4       68.05       82.83     30.36 o 
   3  15   4      645.08      640.04     36.43 o 
   5  15   4      148.00      195.07    100.67 o 
   7  15   4        2.52      -14.89     17.38 o 
 -10  16   4       63.07       52.87     18.90 o 
  -8  16   4      122.62      120.16     24.56 o 
  -6  16   4      386.30      410.17     34.63 o 
  -4  16   4      170.12      199.07     30.28 o 
  -2  16   4      132.91      145.25     16.16 o 
   0  16   4      401.22      372.13     23.72 o 
   2  16   4       58.88       42.11     16.82 o 
   4  16   4      225.79      214.93     28.95 o 
   6  16   4       44.50       57.42     21.02 o 
   8  16   4       10.33        2.86     22.55 o 
 -11  17   4       59.26       29.20     20.70 o 
  -9  17   4       72.72       69.47     19.97 o 
  -7  17   4       30.55       24.43     18.15 o 
  -5  17   4      288.74      305.76     29.15 o 
  -3  17   4       79.34       98.12     18.07 o 
  -1  17   4       11.08        3.23     10.18 o 
   1  17   4      421.10      416.41     41.30 o 
   3  17   4     2180.45     2277.33    109.18 o 
   5  17   4       81.81       75.82     22.78 o 
   7  17   4        9.12        2.44     18.70 o 
 -10  18   4       61.44       42.14     20.03 o 
  -8  18   4      143.01      147.91     26.33 o 
  -6  18   4        4.68      -16.06     14.88 o 
  -4  18   4      557.96      544.24     43.58 o 
  -2  18   4       19.21       18.72     13.66 o 
   0  18   4        1.87       -6.34     10.55 o 
   2  18   4       85.81       69.24     29.06 o 
   4  18   4       24.27       23.01     19.47 o 
   6  18   4       31.10       14.89     18.42 o 
   8  18   4       28.50       44.16     24.93 o 
 -11  19   4       14.82       18.42     60.06 o 
  -9  19   4       36.65       29.59     21.17 o 
  -7  19   4       53.81       33.13     33.73 o 
  -5  19   4      373.98      423.03     36.29 o 
  -3  19   4      216.39      206.66     36.32 o 
  -1  19   4       17.92      -11.06     13.76 o 
   1  19   4       24.87       20.10     13.68 o 
   3  19   4      548.75      669.31     71.56 o 
   5  19   4       49.10       24.52     21.69 o 
   7  19   4       18.72        5.43     20.35 o 
 -10  20   4        5.23       -6.15     20.97 o 
  -8  20   4       22.98       17.70     19.69 o 
  -6  20   4       34.36        8.62     16.20 o 
  -4  20   4      777.05      790.94     48.08 o 
  -2  20   4      154.64      128.05     30.97 o 
   0  20   4       56.94       45.40     14.83 o 
   2  20   4      370.43      367.99     69.26 o 
   4  20   4      398.37      467.08     47.47 o 
   6  20   4       60.41       49.70     19.76 o 
  -9  21   4      104.52      136.24     27.86 o 
  -7  21   4      256.98      289.76     33.34 o 
  -5  21   4      251.60      340.45     45.92 o 
  -3  21   4      160.24      123.16     21.72 o 
  -1  21   4       17.20      -28.64     19.09 o 
   1  21   4      530.54      562.12     49.01 o 
   3  21   4      712.21      767.10     70.65 o 
   5  21   4       11.95        7.90     17.99 o 
   7  21   4        6.08       -6.56     18.34 o 
 -10  22   4       42.85       22.74     23.53 o 
  -8  22   4       91.40       82.88     24.62 o 
  -6  22   4       50.42       50.83     22.62 o 
  -4  22   4      466.99      485.36     33.60 o 
  -2  22   4      422.85      560.76     80.19 o 
   0  22   4      230.81      228.69     30.14 o 
   2  22   4      160.65      186.32     23.77 o 
   4  22   4       14.07       22.17     17.43 o 
   6  22   4       83.60      102.99     29.23 o 
  -9  23   4        3.31      -20.18     20.21 o 
  -7  23   4        8.85      -11.74     19.17 o 
  -5  23   4       11.87        1.42     18.28 o 
  -3  23   4      490.77      427.55    164.87 o 
  -1  23   4       21.98       -4.67     29.80 o 
   1  23   4      537.60      602.24     65.86 o 
   3  23   4       84.84       55.24     19.71 o 
   5  23   4        0.69      -27.31     18.21 o 
  -8  24   4       31.92       27.66     22.94 o 
  -6  24   4       91.70      107.89     24.65 o 
  -4  24   4      141.33      178.22     38.46 o 
  -2  24   4      258.82      350.01     71.64 o 
   0  24   4       73.21        5.99     25.74 o 
   2  24   4      245.47      249.92     26.89 o 
   4  24   4       81.56       41.14     19.78 o 
   6  24   4        0.72      -15.08     22.44 o 
  -9  25   4       24.21       40.71     26.39 o 
  -7  25   4      138.52      151.55     27.94 o 
  -5  25   4      529.86      617.54     73.51 o 
  -3  25   4      807.37      778.66     55.52 o 
  -1  25   4      832.02      859.22     62.58 o 
   1  25   4       81.47       85.37     24.93 o 
   3  25   4        1.52      -24.27     16.18 o 
   5  25   4       41.48        2.81     20.52 o 
  -8  26   4       28.76       28.42     35.27 o 
  -6  26   4      233.35      259.07     45.16 o 
  -4  26   4      334.69      383.78     83.37 o 
  -2  26   4      806.33      894.69    106.37 o 
   0  26   4       39.46       13.98     37.47 o 
   2  26   4       25.51       29.24     17.40 o 
   4  26   4       16.82       27.37     20.57 o 
  -7  27   4       57.72       90.58     34.08 o 
  -5  27   4      178.81      159.69     48.42 o 
  -3  27   4       89.18       56.12     30.52 o 
  -1  27   4      170.96      146.68     80.30 o 
   1  27   4       14.89       18.94     29.03 o 
   3  27   4       15.44       -4.53     19.10 o 
   5  27   4        0.19       -4.60     22.30 o 
  -6  28   4       82.75       52.07     33.58 o 
  -4  28   4       38.17       40.98     30.75 o 
  -2  28   4      153.43       79.59     58.50 o 
   0  28   4       16.39       36.23     26.30 o 
   2  28   4        1.35       -6.11     28.34 o 
   4  28   4        3.48       -0.99     20.26 o 
  -7  29   4       64.02       21.66     34.09 o 
  -5  29   4        9.05      -38.04     25.36 o 
  -3  29   4       12.17      -20.90     25.64 o 
  -1  29   4       83.03       74.59     32.44 o 
   1  29   4       12.60       15.84     30.07 o 
   3  29   4        3.67      -29.19     19.83 o 
  -6  30   4       31.02      -24.96     31.16 o 
  -4  30   4       13.16       18.66     28.91 o 
  -2  30   4       11.31      -25.16     26.95 o 
   0  30   4       81.71       35.30     28.65 o 
   2  30   4       32.57       -1.05     30.17 o 
  -5  31   4        2.51       14.82     30.68 o 
  -3  31   4       24.79       20.37     32.00 o 
  -1  31   4       37.69       27.95     30.04 o 
   1  31   4        4.44      -16.45     29.28 o 
  -4  32   4        3.62      -17.31     30.84 o 
  -2  32   4       22.33       33.99     33.91 o 
   0  32   4        3.35      -36.94     29.80 o 
  -3  33   4       17.24      -24.57     31.69 o 
  -1  33   4        4.33      -13.91     28.32 o 
 -11   1   5       39.52       38.18     29.16 o 
  -9   1   5       46.64       17.75     26.70 o 
  -7   1   5      203.07      239.56     26.66 o 
  -5   1   5      751.51      699.53     24.11 o 
  -3   1   5      106.32      105.46     17.13 o 
  -1   1   5       56.01        4.82     18.84 o 
   1   1   5      407.76      421.76     32.76 o 
   3   1   5      245.89      265.26     45.57 o 
   5   1   5       82.10      114.50     30.19 o 
   7   1   5       12.14      -27.12     41.19 o 
 -12   2   5        2.99      -16.34     27.81 o 
 -10   2   5       40.50       15.28     46.34 o 
  -8   2   5      302.79      348.75     46.19 o 
  -6   2   5       83.93       91.24     13.57 o 
  -4   2   5     1703.20     1558.65     44.62 o 
  -2   2   5      837.52      805.33     42.00 o 
   0   2   5      157.67      162.09     20.89 o 
   2   2   5       48.36       39.28     15.57 o 
   4   2   5      609.47      614.96     47.73 o 
   6   2   5        5.12      -20.87     21.84 o 
   8   2   5        7.01       -0.84     25.09 o 
 -11   3   5       17.43       26.56     27.96 o 
  -9   3   5       50.28       18.59     38.89 o 
  -7   3   5       51.63       34.66     14.30 o 
  -5   3   5      247.70      257.86     20.47 o 
  -3   3   5       54.94       62.12     15.36 o 
  -1   3   5      670.31      666.35     29.97 o 
   1   3   5      544.42      573.38     52.36 o 
   3   3   5       26.87       12.75     15.63 o 
   5   3   5      144.55      135.12     58.94 o 
   7   3   5      125.63      168.80     72.19 o 
 -12   4   5        0.79      -34.67     27.74 o 
 -10   4   5       57.03       41.91     29.67 o 
  -8   4   5      632.50      689.93     53.55 o 
  -6   4   5      154.92      158.03     24.60 o 
  -4   4   5       60.21       55.91     11.28 o 
  -2   4   5      172.00      168.43     27.10 o 
   0   4   5      217.08      263.91     41.74 o 
   2   4   5      195.53      211.69     26.08 o 
   4   4   5       86.15      117.74     24.23 o 
   6   4   5      130.22      164.72     35.24 o 
   8   4   5       31.95        0.92     25.96 o 
 -11   5   5       28.98       34.66     28.81 o 
  -9   5   5       79.75       59.73     20.14 o 
  -7   5   5      356.55      340.38     64.64 o 
  -5   5   5       95.98       89.56     14.66 o 
  -3   5   5       42.94       38.10     10.46 o 
  -1   5   5      131.27      112.94     22.92 o 
   1   5   5      310.63      362.94     89.39 o 
   3   5   5       14.29      -13.65     13.89 o 
   5   5   5      217.75      255.46     79.31 o 
   7   5   5       99.15      143.01     35.39 o 
 -12   6   5       16.59       29.74     32.54 o 
 -10   6   5       23.46        9.48     35.60 o 
  -8   6   5      441.41      463.55     69.95 o 
  -6   6   5      100.59       88.08     21.58 o 
  -4   6   5       33.96       27.66     11.35 o 
  -2   6   5       30.08       30.36     11.69 o 
   0   6   5      494.56      520.83     38.79 o 
   2   6   5       76.38       93.55     33.52 o 
   4   6   5        7.41      -22.22     14.81 o 
   6   6   5      160.60      194.50     38.32 o 
   8   6   5       33.93       -1.93     25.54 o 
 -11   7   5       22.25       -6.46     27.47 o 
  -9   7   5      188.56      220.52     28.71 o 
  -7   7   5      129.54      119.03     43.03 o 
  -5   7   5       73.00       44.16     15.34 o 
  -3   7   5       56.61       48.98     12.78 o 
  -1   7   5      111.69      194.47     60.03 o 
   1   7   5        7.62        3.90     17.66 o 
   3   7   5      553.54      568.90     38.24 o 
   5   7   5      235.72      250.29     55.84 o 
   7   7   5       29.59       45.25     42.40 o 
 -12   8   5       12.55      -21.51     28.25 o 
 -10   8   5       43.93       52.71     20.05 o 
  -8   8   5      300.25      326.78     35.67 o 
  -6   8   5       74.22       60.49     21.58 o 
  -4   8   5       67.91       40.41     15.18 o 
  -2   8   5      119.61      126.52     23.56 o 
   0   8   5      405.39      432.95     98.81 o 
   2   8   5      391.84      500.93     46.94 o 
   4   8   5      839.14      764.82     52.25 o 
   6   8   5       22.43       23.46     23.58 o 
   8   8   5       41.28       54.25     30.88 o 
 -11   9   5       25.93      -15.89     28.78 o 
  -9   9   5       53.75       64.26     19.01 o 
  -7   9   5      142.48      120.04     22.00 o 
  -5   9   5        4.79       -6.67     12.65 o 
  -3   9   5      119.32      133.95     27.56 o 
  -1   9   5        1.63      -14.99     10.08 o 
   1   9   5      918.95     1112.41    142.30 o 
   3   9   5      213.02      357.57     58.06 o 
   5   9   5      163.02      151.64     31.40 o 
   7   9   5       20.09       29.91     27.42 o 
 -12  10   5        1.55       30.51     33.53 o 
 -10  10   5       39.21       39.91     20.14 o 
  -8  10   5      102.15       86.69     20.96 o 
  -6  10   5        9.90      -17.30     12.59 o 
  -4  10   5       85.73       67.12     17.66 o 
  -2  10   5      126.95      136.86     16.92 o 
   0  10   5      438.18      518.37     82.82 o 
   2  10   5       91.63      150.74     40.09 o 
   4  10   5      295.20      342.12     35.41 o 
   6  10   5       16.76      -19.61     22.31 o 
   8  10   5       11.93      -18.23     27.45 o 
 -11  11   5       19.52      -38.53     27.23 o 
  -9  11   5      281.10      311.36     29.52 o 
  -7  11   5       17.47        1.47     17.44 o 
  -5  11   5       27.52       20.44     15.01 o 
  -3  11   5        5.64       11.85     12.53 o 
  -1  11   5      362.27      411.15     41.59 o 
   1  11   5      153.67      154.63     28.17 o 
   3  11   5       92.45      125.18     31.14 o 
   5  11   5      188.71      182.96     25.43 o 
   7  11   5        5.69      -15.79     25.00 o 
 -12  12   5        6.60      -30.30     29.18 o 
 -10  12   5        6.57       16.06     18.79 o 
  -8  12   5       27.89       32.44     21.12 o 
  -6  12   5       77.25      105.76     30.35 o 
  -4  12   5      128.95       94.15     31.23 o 
  -2  12   5       49.00       64.44     14.04 o 
   0  12   5      535.55      604.95     55.51 o 
   2  12   5      113.38      115.86     36.26 o 
   4  12   5       18.99      -18.65     15.05 o 
   6  12   5        1.24      -13.54     16.70 o 
 -11  13   5        0.89      -25.76     19.84 o 
  -9  13   5       47.19       43.18     27.67 o 
  -7  13   5      229.94      284.68     50.70 o 
  -5  13   5       13.12        3.99     14.88 o 
  -3  13   5      182.81      190.31     23.14 o 
  -1  13   5      549.98      565.87     84.34 o 
   1  13   5       11.66       22.73     20.44 o 
   3  13   5        5.42      -15.56     16.51 o 
   5  13   5       43.25       60.64     25.52 o 
   7  13   5       54.29       81.07     27.58 o 
 -10  14   5       36.94       19.09     18.80 o 
  -8  14   5       58.21       35.00     19.56 o 
  -6  14   5      114.36      101.05     21.91 o 
  -4  14   5      392.40      385.58     29.61 o 
  -2  14   5      193.08      252.28     41.96 o 
   0  14   5      195.94      280.75     57.86 o 
   2  14   5       75.60       68.54     20.70 o 
   4  14   5      107.64      108.30     26.95 o 
   6  14   5       76.07       66.39     21.53 o 
 -11  15   5       23.99        9.75     22.71 o 
  -9  15   5       16.86       -2.36     19.43 o 
  -7  15   5      129.52      184.84     43.04 o 
  -5  15   5       40.07       54.65     19.04 o 
  -3  15   5      189.78      242.39     44.34 o 
  -1  15   5      177.91      190.12     34.54 o 
   1  15   5       10.29       10.75     14.60 o 
   3  15   5       91.64      109.56     25.10 o 
   5  15   5      100.24      129.69     24.14 o 
   7  15   5        6.19        4.44     20.65 o 
 -10  16   5       18.66      -11.36     19.08 o 
  -8  16   5       19.28        8.83     18.81 o 
  -6  16   5       69.69       37.32     17.60 o 
  -4  16   5      112.11       87.23     29.79 o 
  -2  16   5       49.04       36.56     22.84 o 
   0  16   5      261.98      279.04     25.97 o 
   2  16   5      328.44      371.97     70.99 o 
   4  16   5      386.26      446.88     75.43 o 
   6  16   5      131.13      135.22     36.65 o 
 -11  17   5       71.28       92.69     25.21 o 
  -9  17   5       68.56       88.27     24.89 o 
  -7  17   5       35.29       30.74     19.75 o 
  -5  17   5      129.14       97.85     21.83 o 
  -3  17   5        7.91      -15.56     19.55 o 
  -1  17   5      207.20      163.49     34.84 o 
   1  17   5      344.44      431.28     52.18 o 
   3  17   5      236.69      307.29     62.87 o 
   5  17   5      129.02      168.05     29.06 o 
   7  17   5       39.07       23.43     23.56 o 
 -10  18   5       78.39       60.72     23.61 o 
  -8  18   5       43.81        3.21     18.58 o 
  -6  18   5        6.99      -10.69     15.66 o 
  -4  18   5       75.83       76.36     23.94 o 
  -2  18   5       95.83       66.93     28.42 o 
   0  18   5      180.08      197.11     25.43 o 
   2  18   5     1120.47     1230.36    129.72 o 
   4  18   5      124.44       87.72     31.48 o 
   6  18   5       36.82       14.30     29.44 o 
  -9  19   5       25.46       27.97     22.47 o 
  -7  19   5       77.11       67.79     23.74 o 
  -5  19   5       71.64       49.46     19.68 o 
  -3  19   5      170.82      133.67     33.44 o 
  -1  19   5       30.55       10.75     23.95 o 
   1  19   5      120.49       97.75     20.64 o 
   3  19   5       45.15       46.41     20.81 o 
   5  19   5      170.76      243.69    104.07 o 
 -10  20   5       29.31       57.07     23.43 o 
  -8  20   5       10.77        9.82     19.57 o 
  -6  20   5       38.98       20.54     19.05 o 
  -4  20   5        3.58      -10.80     22.95 o 
  -2  20   5      159.14       80.76     30.31 o 
   0  20   5       84.47       28.17     19.96 o 
   2  20   5       51.87       34.03     17.97 o 
   4  20   5       12.86       -5.57     19.99 o 
   6  20   5        8.99      -18.99     21.40 o 
  -9  21   5        5.66        3.54     25.78 o 
  -7  21   5        9.76       -5.66     18.90 o 
  -5  21   5       46.81       32.10     22.08 o 
  -3  21   5      299.31      220.32     44.70 o 
  -1  21   5      310.48      287.50    127.73 o 
   1  21   5       42.81       33.51     17.60 o 
   3  21   5      151.12      192.86     46.14 o 
   5  21   5       32.00       74.59     25.24 o 
  -8  22   5       24.79       -0.88     21.44 o 
  -6  22   5       94.32      128.27     33.95 o 
  -4  22   5       57.77       49.63     27.95 o 
  -2  22   5      299.59      331.37     45.95 o 
   0  22   5        3.77      -34.41     22.94 o 
   2  22   5      157.73      192.01     41.21 o 
   4  22   5       36.63       41.03     22.50 o 
  -9  23   5        5.88       -5.48     21.64 o 
  -7  23   5       55.11       38.35     22.80 o 
  -5  23   5       29.39       18.21     25.34 o 
  -3  23   5      246.45      237.34     43.23 o 
  -1  23   5      220.12      162.05     45.35 o 
   1  23   5       92.70       65.95     24.22 o 
   3  23   5       89.80       40.46     22.62 o 
   5  23   5        3.75      -33.50     22.84 o 
  -8  24   5       58.66       70.53     26.89 o 
  -6  24   5       91.37       94.82     34.23 o 
  -4  24   5       68.17      126.86     36.87 o 
  -2  24   5      276.26      234.52     44.13 o 
   0  24   5      224.88      268.94     48.31 o 
   2  24   5       31.80       26.44     19.10 o 
   4  24   5       64.16       70.25     25.21 o 
  -7  25   5      102.48      115.83     28.25 o 
  -5  25   5       30.58        4.87     36.81 o 
  -3  25   5      554.81      569.86     98.37 o 
  -1  25   5      331.61      350.56     53.32 o 
   1  25   5       22.46       -2.81     31.22 o 
   3  25   5       13.22       -6.66     20.43 o 
  -8  26   5      109.25       74.39     28.57 o 
  -6  26   5      168.31      197.96     45.09 o 
  -4  26   5      158.42      146.83     41.73 o 
  -2  26   5      215.83      133.82     55.65 o 
   0  26   5      234.02      263.25     74.38 o 
   2  26   5        3.04      -33.48     28.67 o 
   4  26   5        0.04      -31.32     21.29 o 
  -7  27   5      140.59      166.25     45.01 o 
  -5  27   5       42.40       60.68     35.95 o 
  -3  27   5       60.73       84.48     34.31 o 
  -1  27   5      438.73      295.35     51.37 o 
   1  27   5       55.52       86.20     37.43 o 
   3  27   5       11.29       -5.28     25.73 o 
  -6  28   5        4.61      -10.94     30.41 o 
  -4  28   5       44.28       -7.97     29.96 o 
  -2  28   5       13.50      -16.46     30.51 o 
   0  28   5       50.40       50.82     34.16 o 
   2  28   5       38.88       22.25     37.52 o 
  -5  29   5        4.58      -34.37     39.66 o 
  -3  29   5       33.89       45.58     35.77 o 
  -1  29   5       81.88       68.72     36.98 o 
   1  29   5       27.29       14.96     32.76 o 
  -4  30   5        1.32      -19.41     31.91 o 
  -2  30   5        1.09      -39.74     26.49 o 
   0  30   5       11.53       19.94     33.22 o 
  -3  31   5       47.00       79.17     38.67 o 
  -1  31   5        8.53        6.01     34.99 o 
 -12   0   6       18.32      -17.31     37.90 o 
 -10   0   6       20.71       13.15     39.66 o 
  -8   0   6        3.94      -26.07     28.04 o 
  -6   0   6     5830.13     5735.39    225.67 o 
  -4   0   6     4895.47     4680.87    157.27 o 
  -2   0   6       21.05       -8.54     24.76 o 
   0   0   6       53.64       53.90     21.58 o 
   2   0   6       39.99       26.29     35.49 o 
   4   0   6      168.35      223.48     56.31 o 
   6   0   6      226.06      344.20     67.48 o 
 -11   1   6       21.05      -19.08     28.60 o 
  -9   1   6       19.97       -3.67     25.01 o 
  -7   1   6      431.73      487.42     63.65 o 
  -5   1   6      516.50      501.88     24.88 o 
  -3   1   6      176.75      190.28     66.61 o 
  -1   1   6        7.53      -18.43     13.88 o 
   1   1   6       37.54       34.52     15.52 o 
   3   1   6       64.23       78.73     27.41 o 
   5   1   6        8.74      -13.87     28.15 o 
   7   1   6       38.72       42.25     39.33 o 
 -12   2   6        0.33      -14.61     31.63 o 
 -10   2   6       19.33       19.49     27.07 o 
  -8   2   6       76.23       29.52     28.97 o 
  -6   2   6      797.04      757.82     37.84 o 
  -4   2   6      140.90      200.82     42.91 o 
  -2   2   6      205.97      213.92     29.42 o 
   0   2   6      229.51      249.37     23.99 o 
   2   2   6        0.55      -14.36     15.70 o 
   4   2   6       49.08       84.62     30.44 o 
   6   2   6        7.60       -8.52     31.77 o 
 -11   3   6       31.25       -4.38     29.12 o 
  -9   3   6       65.82       52.78     30.69 o 
  -7   3   6       41.34       52.34     22.02 o 
  -5   3   6      133.51      157.68     20.56 o 
  -3   3   6       17.78       12.16     13.05 o 
  -1   3   6      602.22      686.61     38.43 o 
   1   3   6       20.60       15.97     18.33 o 
   3   3   6        5.54       -9.46     19.32 o 
   5   3   6       16.67      -22.46     24.55 o 
   7   3   6       21.45       11.22     27.47 o 
 -12   4   6        3.20       -4.01     31.34 o 
 -10   4   6       15.62        1.81     28.38 o 
  -8   4   6       90.89       67.81     31.65 o 
  -6   4   6      673.94      593.16     46.05 o 
  -4   4   6      208.70      188.40     22.28 o 
  -2   4   6       73.81       58.45     17.19 o 
   0   4   6      182.91      237.68     71.54 o 
   2   4   6       60.18       32.47     19.07 o 
   4   4   6       61.72       40.63     39.00 o 
   6   4   6       47.51        3.80     27.98 o 
 -11   5   6       13.77       -2.90     29.19 o 
  -9   5   6        7.37       18.27     26.76 o 
  -7   5   6       29.88       27.22     18.35 o 
  -5   5   6      208.79      182.50     26.23 o 
  -3   5   6       44.31       55.33     15.52 o 
  -1   5   6        1.40      -23.95     17.41 o 
   1   5   6       27.43       19.94     29.80 o 
   3   5   6      107.75       98.40     25.03 o 
   5   5   6        7.67      -35.24     24.37 o 
   7   5   6        7.90       18.48     30.65 o 
 -12   6   6       15.49       14.02     34.44 o 
 -10   6   6        5.16        9.81     30.18 o 
  -8   6   6        8.17       -2.81     20.86 o 
  -6   6   6      288.40      341.56     33.15 o 
  -4   6   6       73.78       46.65     18.05 o 
  -2   6   6       76.60       76.39     20.36 o 
   0   6   6      136.52      185.26     32.01 o 
   2   6   6        3.47       -5.30     18.48 o 
   4   6   6      118.83      127.01     27.25 o 
   6   6   6       16.57       23.91     28.27 o 
 -11   7   6        8.60        4.97     31.21 o 
  -9   7   6       18.98      -38.18     25.46 o 
  -7   7   6      176.05      128.71     32.82 o 
  -5   7   6      209.56      227.92     27.57 o 
  -3   7   6       47.80       33.05     23.87 o 
  -1   7   6       46.67       34.16     22.07 o 
   1   7   6      145.63      195.35     42.94 o 
   3   7   6      447.02      591.17    103.86 o 
   5   7   6       50.44       25.75     28.00 o 
   7   7   6       20.62       24.37     32.20 o 
 -10   8   6       24.27      -35.36     26.46 o 
  -8   8   6       36.73       19.39     16.94 o 
  -6   8   6       63.52       52.85     19.85 o 
  -4   8   6       46.06       34.79     17.96 o 
  -2   8   6       87.54      108.59     18.66 o 
   0   8   6      102.66      154.74     29.53 o 
   2   8   6      456.46      768.59     85.45 o 
   4   8   6      199.84      260.73     36.15 o 
   6   8   6       10.64       -0.04     26.54 o 
 -11   9   6        5.17      -36.89     29.85 o 
  -9   9   6       16.92        4.05     17.89 o 
  -7   9   6      143.18      124.49     29.55 o 
  -5   9   6        1.47       -6.54     15.07 o 
  -3   9   6      147.28      173.88     52.97 o 
  -1   9   6        5.83      -12.81     18.47 o 
   1   9   6       49.20       31.58     23.23 o 
   3   9   6      557.24      705.16     46.83 o 
   5   9   6      133.91      115.20     28.22 o 
 -10  10   6       29.29        9.35     31.76 o 
  -8  10   6       94.96       84.88     25.23 o 
  -6  10   6        5.56       -3.62     16.18 o 
  -4  10   6        2.54      -21.87     14.96 o 
  -2  10   6      135.70      137.19     50.50 o 
   0  10   6       74.93       64.52     70.55 o 
   2  10   6      126.34      109.68     30.84 o 
   4  10   6      279.02      369.86     66.73 o 
   6  10   6       28.61      -13.30     28.92 o 
 -11  11   6        8.25      -20.42     30.31 o 
  -9  11   6      125.89      112.89     26.75 o 
  -7  11   6       62.30       43.36     19.90 o 
  -5  11   6       12.47      -18.42     15.43 o 
  -3  11   6      407.53      413.13     31.82 o 
  -1  11   6      132.71      113.55     34.92 o 
   1  11   6       66.17      112.96     45.79 o 
   3  11   6       76.88       50.42     23.63 o 
   5  11   6       46.68       49.12     23.70 o 
 -10  12   6       21.84        0.18     20.97 o 
  -8  12   6        8.40        4.57     19.07 o 
  -6  12   6       16.04        0.97     17.68 o 
  -4  12   6       20.68        7.99     17.30 o 
  -2  12   6       64.36       34.70     26.29 o 
   0  12   6       77.98       44.54     21.09 o 
   2  12   6       68.84       55.55     27.44 o 
   4  12   6       38.15       37.62     23.51 o 
   6  12   6       10.36       21.79     23.90 o 
 -11  13   6        4.38      -37.58     31.45 o 
  -9  13   6        3.00       -2.73     20.09 o 
  -7  13   6       50.24       18.39     19.04 o 
  -5  13   6       48.27       28.90     17.90 o 
  -3  13   6       49.58        3.99     26.29 o 
  -1  13   6        9.59      -31.07     24.54 o 
   1  13   6       17.49        2.95     27.06 o 
   3  13   6       35.60       22.76     26.39 o 
   5  13   6       13.03        3.29     21.27 o 
 -10  14   6        7.49       -0.48     22.19 o 
  -8  14   6       71.66       25.83     21.05 o 
  -6  14   6       22.27        4.34     17.81 o 
  -4  14   6      154.42      164.68     25.34 o 
  -2  14   6      112.57      156.75     45.02 o 
   0  14   6       32.06       37.69     20.98 o 
   2  14   6       38.30       10.77     26.00 o 
   4  14   6       57.03       67.29     25.59 o 
   6  14   6        6.70      -14.05     24.73 o 
  -9  15   6       38.57       28.86     23.79 o 
  -7  15   6      249.44      283.67     48.14 o 
  -5  15   6       28.91        0.75     19.76 o 
  -3  15   6      431.49      472.90     53.98 o 
  -1  15   6       67.17        5.03     24.98 o 
   1  15   6      153.69      188.51     41.81 o 
   3  15   6       86.44      123.49     55.98 o 
   5  15   6       26.61       15.33     23.54 o 
 -10  16   6       22.40       32.14     21.19 o 
  -8  16   6       20.19       22.23     21.45 o 
  -6  16   6       29.13       27.19     18.28 o 
  -4  16   6       13.29      -15.36     21.52 o 
  -2  16   6       98.52      111.33     39.33 o 
   0  16   6       39.75        5.16     28.80 o 
   2  16   6      223.59      341.04    125.76 o 
   4  16   6       53.02       49.08     43.82 o 
  -9  17   6       27.18       20.67     23.32 o 
  -7  17   6        4.00      -12.00     18.11 o 
  -5  17   6       86.28       69.17     22.60 o 
  -3  17   6       49.66       34.91     26.85 o 
  -1  17   6       69.66       32.16     26.34 o 
   1  17   6      476.95      553.89     50.35 o 
   3  17   6        9.11       35.97     52.58 o 
   5  17   6        8.37        6.45     23.52 o 
 -10  18   6       12.53       12.43     21.41 o 
  -8  18   6        2.42      -18.13     19.35 o 
  -6  18   6       21.69       29.64     21.45 o 
  -4  18   6      117.46      117.20     37.68 o 
  -2  18   6       14.63       25.15     41.52 o 
   0  18   6      119.25      170.86     42.59 o 
   2  18   6       79.80       88.83     38.76 o 
   4  18   6       26.28        1.87     24.37 o 
  -9  19   6        6.22      -29.04     21.04 o 
  -7  19   6       15.98       -9.03     18.79 o 
  -5  19   6        4.47       -8.95     26.73 o 
  -3  19   6       30.03       10.46     27.54 o 
  -1  19   6       14.49      -34.68     23.66 o 
   1  19   6       70.23       18.00     31.74 o 
   3  19   6       11.21        8.52     21.66 o 
   5  19   6        1.71       -3.03     21.83 o 
  -8  20   6        0.80       -3.03     20.59 o 
  -6  20   6       37.81       44.59     23.72 o 
  -4  20   6       44.31       11.59     32.21 o 
  -2  20   6        6.74      -20.36     25.89 o 
   0  20   6      107.50       66.44     37.30 o 
   2  20   6       63.57      104.37     25.54 o 
   4  20   6       23.67       28.36     24.67 o 
  -9  21   6       13.58       -9.55     22.61 o 
  -7  21   6        7.36        9.08     21.72 o 
  -5  21   6       72.04       44.72     30.56 o 
  -3  21   6       18.67        1.41     28.17 o 
  -1  21   6       48.30       19.88     31.36 o 
   1  21   6       57.71       60.73     36.13 o 
   3  21   6       11.79       10.06     22.78 o 
  -8  22   6       31.44       75.68     25.62 o 
  -6  22   6       27.06        4.24     29.49 o 
  -4  22   6       18.55       -0.63     28.32 o 
  -2  22   6       50.37       52.87     29.82 o 
   0  22   6      216.76      347.46    108.78 o 
   2  22   6       79.03       79.70     33.48 o 
  -7  23   6       39.41       14.13     32.22 o 
  -5  23   6       25.26        5.13     26.48 o 
  -3  23   6       58.42       63.85     33.38 o 
  -1  23   6      181.49      135.26     41.26 o 
   1  23   6       34.50       40.46     35.50 o 
   3  23   6       10.17       14.07     22.48 o 
  -6  24   6        4.04      -12.07     31.11 o 
  -4  24   6       56.29       66.41     34.32 o 
  -2  24   6       54.12       72.99     48.09 o 
   0  24   6       48.38       57.10     35.35 o 
   2  24   6       67.88       15.39     37.40 o 
  -7  25   6      170.16      142.50     43.58 o 
  -5  25   6      210.44      276.72     51.06 o 
  -3  25   6      307.81      364.28     54.06 o 
  -1  25   6       28.37       -0.31     29.26 o 
   1  25   6      163.87      201.13     57.07 o 
  -6  26   6       68.15       88.75     67.26 o 
  -4  26   6      188.89      231.10     49.17 o 
  -2  26   6       60.16       31.38     48.97 o 
   0  26   6       88.75       95.21     40.90 o 
  -5  27   6        1.10      -36.43     30.67 o 
  -3  27   6       52.04       -6.03     33.75 o 
  -1  27   6       10.34       30.29     37.52 o 
  -4  28   6       26.76       35.37     34.38 o 
  -2  28   6       27.93       71.94     36.53 o 
 -11   1   7        4.90      -12.35     30.25 o 
  -9   1   7        0.88      -14.29     25.27 o 
  -7   1   7       57.20       24.84     29.59 o 
  -5   1   7       20.87       42.60     26.17 o 
  -3   1   7      274.28      351.87     59.16 o 
  -1   1   7      190.77      232.94     25.99 o 
   1   1   7        4.82      -27.13     18.09 o 
   3   1   7        4.22      -27.90     25.69 o 
   5   1   7        1.89        4.87     28.40 o 
 -10   2   7        5.01       31.10     33.78 o 
  -8   2   7       16.47      -14.68     28.33 o 
  -6   2   7      215.90      254.78     40.95 o 
  -4   2   7      814.45      791.36     41.30 o 
  -2   2   7      587.93      583.49     35.44 o 
   0   2   7       24.72       14.02     19.94 o 
   2   2   7       27.52       -5.64     19.49 o 
   4   2   7        4.79       11.60     28.58 o 
 -11   3   7       14.03       18.86     35.00 o 
  -9   3   7        6.12      -37.34     24.89 o 
  -7   3   7        5.58      -34.49     22.99 o 
  -5   3   7      108.51       81.83     24.45 o 
  -3   3   7      256.18      293.64     70.39 o 
  -1   3   7        5.82      -19.67     17.16 o 
   1   3   7        6.69      -18.86     18.57 o 
   3   3   7       12.65       -6.84     41.08 o 
   5   3   7       55.35       28.53     31.93 o 
 -10   4   7       33.31       89.29     36.38 o 
  -8   4   7       15.15      -38.82     34.95 o 
  -6   4   7        0.66      -31.14     23.22 o 
  -4   4   7       43.64       38.92     21.96 o 
  -2   4   7      211.98      223.95     27.83 o 
   0   4   7        9.61       10.46     19.88 o 
   2   4   7       29.58       22.14     21.57 o 
   4   4   7       81.11       69.22     34.84 o 
 -11   5   7        1.62      -25.07     31.57 o 
  -9   5   7        2.64      -40.66     27.11 o 
  -7   5   7       24.08       15.60     33.74 o 
  -5   5   7       70.52       49.18     21.72 o 
  -3   5   7       48.99       51.12     22.66 o 
  -1   5   7       85.67       69.39     29.09 o 
   1   5   7       73.39       81.77     25.20 o 
   3   5   7       93.49       70.14     26.32 o 
   5   5   7       61.01       81.94     35.48 o 
 -10   6   7       10.33      -40.64     27.09 o 
  -8   6   7       10.94       -7.90     26.82 o 
  -6   6   7       29.12       16.05     19.05 o 
  -4   6   7       55.49       53.66     23.72 o 
  -2   6   7       86.71       86.10     27.22 o 
   0   6   7       21.20       15.32     25.90 o 
   2   6   7        9.76      -13.78     19.27 o 
   4   6   7       93.72      123.31     76.46 o 
 -11   7   7       10.02        1.50     33.86 o 
  -9   7   7        2.61      -39.71     26.47 o 
  -7   7   7        3.42      -19.39     22.85 o 
  -5   7   7       42.85       11.88     18.80 o 
  -3   7   7       27.25        7.13     19.76 o 
  -1   7   7       28.75       31.47     26.20 o 
   1   7   7      144.37      234.25     54.44 o 
   3   7   7       73.63      127.43     29.28 o 
   5   7   7       24.39       54.11     32.32 o 
 -10   8   7       16.04       -3.29     33.10 o 
  -8   8   7        0.25      -18.84     24.53 o 
  -6   8   7        6.89      -25.40     16.93 o 
  -4   8   7       36.89       -8.84     18.29 o 
  -2   8   7       28.49       -4.03     25.82 o 
   0   8   7       53.33       51.11     30.02 o 
   2   8   7      277.79      327.46     38.03 o 
   4   8   7       29.92      -16.69     22.19 o 
  -9   9   7       21.76      -18.46     28.87 o 
  -7   9   7        7.03      -10.74     19.19 o 
  -5   9   7        0.63      -10.39     18.63 o 
  -3   9   7        0.62      -18.86     23.16 o 
  -1   9   7       79.14       88.12     47.22 o 
   1   9   7       81.62       84.85     32.05 o 
   3   9   7      131.61      146.41     33.89 o 
   5   9   7        4.95        7.49     30.16 o 
 -10  10   7        8.82       -7.56     51.82 o 
  -8  10   7        7.28      -27.31     22.40 o 
  -6  10   7       27.38       21.67     19.93 o 
  -4  10   7       17.54      -12.65     17.82 o 
  -2  10   7       67.56       17.02     27.05 o 
   0  10   7        1.75       -8.41     31.00 o 
   2  10   7       49.71       64.96     31.01 o 
   4  10   7       22.73       37.67     36.77 o 
  -9  11   7        0.62        1.42     21.57 o 
  -7  11   7        0.57      -19.05     18.53 o 
  -5  11   7        5.06        2.92     19.58 o 
  -3  11   7       49.41       58.24     29.56 o 
  -1  11   7       57.21       45.28     31.49 o 
   1  11   7        0.47      -26.26     24.86 o 
   3  11   7       58.17       88.37     28.01 o 
 -10  12   7       24.97        1.42     40.31 o 
  -8  12   7       25.81       13.36     21.65 o 
  -6  12   7       49.95       18.58     20.36 o 
  -4  12   7        8.93       10.88     25.69 o 
  -2  12   7      113.17      109.32     35.52 o 
   0  12   7       12.85       23.67     24.08 o 
   2  12   7        0.19      -10.57     28.16 o 
   4  12   7        4.86      -25.86     23.59 o 
  -9  13   7       37.34       18.92     30.00 o 
  -7  13   7       16.12       -4.96     20.17 o 
  -5  13   7       93.58       82.72     24.37 o 
  -3  13   7       40.82       20.43     25.27 o 
  -1  13   7       30.95       -8.18     29.09 o 
   1  13   7       14.33       43.63     29.96 o 
   3  13   7        2.69      -12.92     22.99 o 
 -10  14   7        8.25      -19.70     22.63 o 
  -8  14   7       25.80       -4.41     22.41 o 
  -6  14   7      121.45       85.33     40.77 o 
  -4  14   7      164.82      116.12     75.70 o 
  -2  14   7       77.97       34.22     31.74 o 
   0  14   7       39.54       39.74     33.32 o 
   2  14   7       22.50       12.52     29.86 o 
   4  14   7        7.53       -4.66     25.06 o 
  -9  15   7       24.38      -11.25     26.53 o 
  -7  15   7       20.25       51.64     22.94 o 
  -5  15   7       16.41       -7.69     27.77 o 
  -3  15   7       27.41      -33.15     22.10 o 
  -1  15   7       11.11      -12.28     28.26 o 
   1  15   7       55.23       36.42     35.50 o 
   3  15   7        3.97        5.26     44.48 o 
  -8  16   7        7.81      -20.77     20.58 o 
  -6  16   7        8.08      -10.75     47.00 o 
  -4  16   7       26.08       10.61     26.10 o 
  -2  16   7       74.00       36.30     33.03 o 
   0  16   7       16.26       33.94     34.88 o 
   2  16   7       49.30       26.29     27.58 o 
  -9  17   7        3.91        6.21     23.00 o 
  -7  17   7       17.76       17.60     22.65 o 
  -5  17   7       44.98       31.17     34.18 o 
  -3  17   7       53.99       20.24     30.21 o 
  -1  17   7      275.45      272.74     92.02 o 
   1  17   7      214.83      224.46    108.23 o 
   3  17   7        3.34      -11.46     28.89 o 
  -8  18   7        2.20      -32.52     22.30 o 
  -6  18   7        6.30      -21.59     27.39 o 
  -4  18   7       14.83        6.75     34.51 o 
  -2  18   7       47.26       22.09     29.90 o 
   0  18   7      258.14      295.80     55.30 o 
   2  18   7       29.35        4.76     35.96 o 
  -7  19   7        1.06      -32.75     27.07 o 
  -5  19   7       17.46       -1.05     26.72 o 
  -3  19   7       23.92      -23.32     31.10 o 
  -1  19   7       41.79       32.45     33.13 o 
   1  19   7       22.34       36.66     39.07 o 
  -8  20   7        0.16        4.47     24.29 o 
  -6  20   7        4.31      -10.41     56.31 o 
  -4  20   7        3.60      -29.92     28.27 o 
  -2  20   7       16.24        5.22     30.45 o 
   0  20   7       30.32       16.37     36.68 o 
   2  20   7        8.63      -46.56     36.77 o 
  -7  21   7        8.50        9.59     33.02 o 
  -5  21   7       21.09        8.02     32.63 o 
  -3  21   7        0.21      -35.52     30.18 o 
  -1  21   7       30.71        1.81     32.41 o 
   1  21   7       45.54       30.10     39.08 o 
  -6  22   7       17.67       -1.09     32.97 o 
  -4  22   7       16.43      -15.71     31.44 o 
  -2  22   7       23.14      -45.07     30.05 o 
   0  22   7       99.75       39.25     58.94 o 
  -5  23   7       70.94       79.83     61.24 o 
  -3  23   7       27.07      -35.79     50.61 o 
  -1  23   7       34.05       32.95     37.13 o 
  -4  24   7       31.49       13.38     36.67 o 
  -2  24   7        7.37      -55.07     46.89 o 
  -3  25   7       41.28       -5.62     81.50 o 
 -10   0   8       12.29       25.85     49.73 o 
  -8   0   8      584.02      737.26    104.51 o 
  -6   0   8      503.75      526.27     85.01 o 
  -4   0   8        7.90       -0.66     40.75 o 
  -2   0   8      304.07      310.65     48.31 o 
   0   0   8      242.34      337.50     48.32 o 
   2   0   8        1.52       -6.35     45.79 o 
  -9   1   8       79.93       83.99     38.03 o 
  -7   1   8      245.33      251.62     47.19 o 
  -5   1   8       87.52       92.68     43.82 o 
  -1   1   8      233.16      312.71     33.19 o 
   1   1   8        9.38       -2.33     31.00 o 
   3   1   8        6.11       16.29     34.90 o 
 -10   2   8        8.77       -9.11     33.54 o 
  -8   2   8       84.77       79.11     38.90 o 
  -6   2   8       25.78       28.04     43.60 o 
  -4   2   8       20.93       75.81     47.54 o 
  -2   2   8        9.63       13.03     20.62 o 
   0   2   8       12.10      -10.54     24.25 o 
   2   2   8       14.48       16.09     32.22 o 
  -9   3   8       33.80       -4.31     32.91 o 
  -7   3   8       43.70       43.62     34.10 o 
  -5   3   8       21.17       16.41     29.71 o 
  -3   3   8       75.65       71.66     33.26 o 
  -1   3   8       18.94       13.80     24.56 o 
   1   3   8       31.31       99.42     28.51 o 
   3   3   8        0.45      -17.98     30.07 o 
 -10   4   8       21.68        8.66     34.64 o 
  -8   4   8       49.19       78.00     35.89 o 
  -6   4   8        0.36      -14.75     26.75 o 
  -4   4   8        3.59      -33.18     25.38 o 
  -2   4   8      172.33      126.20     48.64 o 
   0   4   8       36.66       26.19     31.43 o 
   2   4   8        3.61        3.49     25.70 o 
  -9   5   8        7.23       11.84     37.02 o 
  -7   5   8        0.43      -44.48     38.12 o 
  -5   5   8        9.45       -3.01     28.81 o 
  -3   5   8       20.34        1.33     26.42 o 
  -1   5   8      143.01      177.91     58.72 o 
   1   5   8      169.85      202.64     40.91 o 
   3   5   8        1.02      -46.40     35.06 o 
  -8   6   8        7.96      -43.64     29.09 o 
  -6   6   8        0.48      -29.25     26.94 o 
  -4   6   8       15.62      -16.37     23.10 o 
  -2   6   8        8.37      -27.78     38.23 o 
   0   6   8       11.87      -10.32     22.24 o 
   2   6   8       24.37       35.89     28.57 o 
  -9   7   8        2.57        8.70     32.91 o 
  -7   7   8        0.82       22.08     28.51 o 
  -5   7   8        4.30      -16.61     22.56 o 
  -3   7   8       11.49       -1.98     30.05 o 
  -1   7   8       17.41      -32.21     40.31 o 
   1   7   8      216.55      325.71     45.48 o 
   3   7   8       21.50      -35.81     30.08 o 
  -8   8   8        3.42       -5.26     46.45 o 
  -6   8   8        6.88      -18.97     26.20 o 
  -4   8   8       12.13      -22.71     26.85 o 
  -2   8   8       23.12       24.72     31.28 o 
   0   8   8       60.38      118.97     51.71 o 
   2   8   8       33.68       36.47     26.64 o 
  -9   9   8        0.93      -18.60     33.28 o 
  -7   9   8        1.30      -13.27     26.30 o 
  -5   9   8       27.35       36.77     29.95 o 
  -3   9   8        3.37      -31.24     28.57 o 
  -1   9   8       31.74       29.14     43.16 o 
   1   9   8      213.48      255.44     38.98 o 
   3   9   8       79.79      113.74     54.37 o 
  -8  10   8        0.72      -16.40     27.54 o 
  -6  10   8       13.12       -3.68     22.89 o 
  -4  10   8       61.41       41.10     33.33 o 
  -2  10   8       30.42        0.56     31.49 o 
   0  10   8       14.76      -18.62     39.44 o 
   2  10   8      118.59      104.70     33.31 o 
  -9  11   8       21.33        6.64     31.75 o 
  -7  11   8        1.81      -18.35     26.09 o 
  -5  11   8       26.71        2.23     28.44 o 
  -3  11   8       57.55       28.59     29.62 o 
  -1  11   8       12.56      -34.63     32.43 o 
  -8  12   8        4.74       14.00     31.00 o 
  -6  12   8        4.48      -16.55     28.19 o 
  -4  12   8       40.59       18.69     39.00 o 
  -2  12   8       23.41      -27.26     33.23 o 
   0  12   8       14.56      -20.16     35.32 o 
   2  12   8        3.85      -19.07     26.90 o 
  -7  13   8        9.68      -18.91     23.57 o 
  -5  13   8       13.23        7.01     29.85 o 
  -3  13   8        4.60        1.67     32.77 o 
  -1  13   8        1.84       -3.83     33.40 o 
   1  13   8        4.37      -54.99     43.16 o 
  -8  14   8        4.23      -13.10     27.94 o 
  -6  14   8       45.42       21.18     57.73 o 
  -4  14   8       73.57       56.85     33.10 o 
  -2  14   8        6.12       15.00     34.37 o 
   0  14   8       26.38        0.14     41.30 o 
  -7  15   8        4.62      -43.29     30.12 o 
  -5  15   8       38.22       17.82     31.12 o 
  -3  15   8        0.18      -21.88     30.04 o 
  -1  15   8       25.06      -41.15     32.88 o 
   1  15   8        9.89      -41.68     53.02 o 
  -6  16   8        8.43       34.28     31.45 o 
  -4  16   8       29.11       18.43     32.53 o 
  -2  16   8       34.71       27.40     34.83 o 
   0  16   8      105.57       97.64     50.72 o 
  -7  17   8        7.03      -20.08     29.79 o 
  -5  17   8       11.53       20.83     32.21 o 
  -3  17   8        7.50       -3.77     35.82 o 
  -1  17   8       67.07       56.14     42.20 o 
  -6  18   8        7.19       18.28     32.32 o 
  -4  18   8        6.70      -51.16     61.46 o 
  -2  18   8       99.66      102.20     43.98 o 
  -5  19   8        0.16      -29.07     31.06 o 
  -3  19   8       11.36      -20.09     36.07 o 
  -1  19   8        0.26       21.90     36.58 o 
  -4  20   8        0.74      -16.24     33.52 o 
  -7   1   9        1.99      -22.91     35.26 o 
  -5   1   9        0.55       -3.51     47.11 o 
  -3   1   9       15.00      -22.35     67.26 o 
  -1   1   9        9.64      -24.17     25.83 o 
  -6   2   9       17.32       -2.41     56.53 o 
  -4   2   9        6.91        8.98     61.79 o 
  -2   2   9       10.55       -5.77     58.72 o 
   0   2   9       32.21       40.76     30.24 o 
  -7   3   9        4.52       -2.24     31.84 o 
  -5   3   9       17.38      -35.27     40.75 o 
  -3   3   9       28.55       47.76     65.07 o 
  -1   3   9        3.71      -10.66     31.28 o 
  -6   4   9        0.34       13.36     56.53 o 
  -4   4   9       19.92       30.02     64.63 o 
  -2   4   9        3.82      -30.28     32.77 o 
   0   4   9       32.71       32.08     30.06 o 
  -7   5   9        4.12       22.13     53.90 o 
  -5   5   9        1.15       11.17     50.61 o 
  -3   5   9        2.18      -15.52     34.85 o 
  -1   5   9       22.11        6.28     47.65 o 
  -6   6   9        1.59        7.45     56.09 o 
  -4   6   9        8.23       19.94     65.29 o 
  -2   6   9        0.80      -26.51     64.41 o 
   0   6   9        7.33      -10.27     34.00 o 
  -7   7   9        0.96      -15.34     51.93 o 
  -5   7   9        9.37       -1.75     44.70 o 
  -3   7   9        0.08      -11.16     35.56 o 
  -1   7   9       25.91       17.51     35.74 o 
  -6   8   9       16.97       25.85     48.64 o 
  -4   8   9        8.61       21.39     34.53 o 
  -2   8   9       17.75        0.13     37.28 o 
  -5   9   9        6.07       31.11     55.21 o 
  -3   9   9        4.93      -50.10     33.40 o 
  -1   9   9       14.94       89.99     67.48 o 
  -6  10   9        1.21      -34.40     46.89 o 
  -4  10   9       11.89       -9.05     33.50 o 
  -2  10   9        2.84      -29.03     37.49 o 
  -5  11   9       10.51      -29.19     50.06 o 
  -3  11   9       15.04      -24.49     70.22 o 
  -4  12   9        8.26      -30.35     35.25 o 
                                                 
